# Supplementary material for: Efficient site-specific integration of large genes in mammalian cells via continuously evolved recombinases and prime editing
Source: Nat Biomed Eng. 2024 Jun 10;9(1):22–39. doi: 10.1038/s41551-024-01227-1 (PMC11754103; doi:10.1038/s41551-024-01227-1)
Supplement: Supplementary file 4 — Supplementary Tables 1–10. [file 41551_2024_1227_MOESM4_ESM.xlsx]

## Sheet: ST1
Table 1: Sequencing of individual phages after PANCE 1 in circuits, 1.1-1.4, and 2.1-2.2.
Circuit	Lagoon	Clone	A3	V5	V6	A15	E20	L23	E24	L29	W35	D36	V40	D43	D45	D51	D54	R58	D73	Y78	I87	H95	H100	V105	G127	D169	V175	R183	N194	P197	H199	H203	E229	A266	R279	T285	A291	E309	A347	A360	S393	E419	E421	E424	G440	A449	D478	E483	T497
1.1	1	1																														Y
1.1	1	2																						I
1.1	1	3																			T																S
1.1	1	4																						I			M
1.1	2	1													G																																		A
1.1	2	2							K
1.1	2	3													G
1.1	2	4
1.1	3	1																																											E
1.1	3	2																		N																						D
1.1	3	3																		N														T
1.1	3	4																		N
1.1	4	1																	G
1.1	4	2											I
1.1	4	3	V																				Y
1.1	4	4
1.2	1	1
1.2	1	2
1.2	1	3
1.2	1	4			I
1.2	2	1
1.2	2	2																																	C
1.2	2	3																																														K
1.2	2	4														V
1.2	3	1
1.2	3	2																K
1.2	3	3
1.2	3	4
1.2	4	1																				Y								Q
1.2	4	2					K
1.2	4	3																				Y
1.2	4	4																													Y
1.3	1	1
1.3	1	2																							E															T
1.3	1	3
1.3	1	4											I															L
1.3	2	1
1.3	2	2																			T
1.3	2	3																																				D
1.3	2	4
1.3	3	1																								N
1.3	3	2
1.3	3	3
1.3	3	4
1.3	4	1
1.3	4	2
1.3	4	3
1.3	4	4
1.4	1	1		I																H
1.4	1	2
1.4	1	3																		H
1.4	1	4
1.4	2	1
1.4	2	2
1.4	2	3
1.4	2	4																																												V
1.4	3	1
1.4	3	2	V
1.4	3	3
1.4	3	4
1.4	4	1
1.4	4	2							K
1.4	4	3
1.4	4	4						M								E
2.1	1	1																															K
2.1	1	2														N
2.1	1	3			I																																							G
2.1	1	4
2.1	2	1								F																													V
2.1	2	2								F																													V		F
2.1	2	3
2.1	2	4	V
2.1	3	1
2.1	3	2
2.1	3	3
2.1	3	4												E															K														K
2.1	4	1
2.1	4	2														Y
2.1	4	3									L
2.1	4	4	T																										D
2.2	1	1																										L
2.2	1	2															N
2.2	1	3
2.2	1	4
2.2	2	1
2.2	2	2																																		A
2.2	2	3
2.2	2	4
2.2	3	1																																										G
2.2	3	2
2.2	3	3				T						V																	D
2.2	3	4
2.2	4	1																																													E
2.2	4	2																															K
2.2	4	3
2.2	4	4

## Sheet: ST2
Table 2: Sequencing of individual phages after PANCE 2 in circuit 1.3 with 3.2 kB P1 plasmid
Lagoon-Clone	A3	V6	D14	E20	E24	L29	W64	I87	E98	H100	V105	R183	H199	H203	A261	E267	E273	R300	K320	A374	I391	E424	T453	E483	H485	L495	H496
L1-1
L1-2																D
L1-3							G
L1-4																	D
L2-1						F												W
L2-2						F			K											V					Y
L2-3						F
L2-4						F				R
L3-1																						G					Y
L3-2																						G					Y
L3-3																						G					Y
L3-4																						G					Y
L4-1				Q																						I
L4-2				Q
L4-3				Q
L4-4				Q
L5-1	T
L5-2
L5-3		I
L5-4																			N				A
L6-1			N																					K
L6-2																								K
L6-3			N																					K
L6-4														Y
L7-1					K										V
L7-2								T
L7-3
L7-4
L8-1													Y		V
L8-2												L	Y		V
L8-3																					F
L8-4											I

## Sheet: ST3
Table 3: Sequencing of individual phages after PACE in Circuit 1.3 with 3.2 kB P1 plasmid
Lagoon-Clone	V5	R8	T13	D14	E20	L29	D36	D51	F67	E69	Q70	I75	V80	T84	S86	V94	A124	E135	G156	T166	V179	R183	N194	R287	A291	A311	F331	K333	A343	D355	E361	V375	A378	N381	A398	R426	D441	Q480	H496
L1-1					Q																															S
L1-2					Q			N
L1-3					Q																															S
L1-4					Q					D															T				T
L1-5					Q																															S
L1-6					Q																															S
L2-1				Y			A																									I
L2-2		P	P																E													I
L2-3																				P												I
L2-4																G																I					A
L2-5												V																		N		I
L2-6									V																							I
L3-1											P			S
L3-2													I														S						S
L3-3															T
L3-4																		K					K			V
L3-5																															D
L3-6																					M
L4-1	I					F											S							P										S				R
L4-2						F																L						N							G
L4-3					Q																															S
L4-4						F																L						N
L4-5					Q																										D
L4-6					Q																																		P

## Sheet: ST4
Table 4: Sequencing of individual phages after PANCE in Circuit 1.3 with 6.5 kB P1 plasmid
Lagoon-Clone	A3	V5	V6	D14	E20	D51	N60	A66	E68	V74	I87	K102	V105	V179	R207	R208	N251	T285	E309	G338	M342	V375	A405	E418	T435	K451	N452	T453	L462	T463	D478	E483	R494
L1-1
L1-2					Q	N			K			T
L1-3		I													Q				G
L1-4																							T
L2-1
L2-2
L2-3															Q
L2-4		I													Q			I
L3-1
L3-2													I									I		K				I
L3-3																				D		I
L3-4													I									I		K				I				K
L4-1
L4-2											V					S						I
L4-3																						I
L4-4																						I
L5-1
L5-2						E
L5-3										M											V
L5-4										A
L6-1
L6-2						E
L6-3							S										S
L6-4																																	Q
L7-1						E
L7-2		I													Q
L7-3		I													Q
L7-4		I
L8-1		I
L8-2		I													Q																G
L8-3		I													Q														M
L8-4																										N	H
L9-1
L9-2
L9-3			A					T						E								I								S
L9-4		I													Q
L10-1
L10-2	T	I		N											Q
L10-3		I													Q										A				M
L10-4

## Sheet: ST5
Table 5: Attachment site installation and indel frequencies of PEmax, PE6 variants, and PASTE across all sites tested in this study. Data used to generate Extended Data Fig. 6d is noted.
*Notes*	The FANCA loci could not be amplified due to its high GC content (81%)
	pegRNA sequences used for each site are listed in Table S12
Locus	Edit	Cell line	% Attachment site installation															% Indels															Average % Attachment site installation					Average % Indels					Fold change in % attachment site installation compared to PASTE, used to plot Extended Data Fig. 6d
			PEmax			PE6b			PE6c			PE6d			PASTE			PEmax			PE6b			PE6c			PE6d			PASTE			PEmax	PE6b	PE6c	PE6d	PASTE	PEmax	PE6b	PE6c	PE6d	PASTE	PEmax
			rep1	rep2	rep3	rep1	rep2	rep3	rep1	rep2	rep3	rep1	rep2	rep3	rep1	rep2	rep3	rep1	rep2	rep3	rep1	rep2	rep3	rep1	rep2	rep3	rep1	rep2	rep3	rep1	rep2	rep3											rep1	rep2	rep3
AAVS1	attP	HEK293T	89.3645	81.9275	86.4312	82.0233	85.5019	85.9577	78.8218	79.8404	81.5442	69.2709	69.0881	69.9474	85.5824	82.3327	84.1564	5.61718	5.50851	6.47959	6.18713	5.68102	5.68535	6.76127	6.13399	6.41773	11.1404	10.4245	9.60951	5.49983	5.76028	6.32543	85.9078	84.4943	80.0688	69.4355	84.0238	5.86843	5.85117	6.43766	10.3915	5.86185	1.04419	0.995079	1.02703
AAVS1	attB	HEK293T	84.4908	84.9102	88.2132	82.8516	82.9426	83.2567	75.4463	74.3374	75.5325	70.7187	70.2762	70.7952	75.2505	71.5566	72.5965	8.91247	7.99518	7.07734	10.428	9.70472	9.72642	10.4511	10.7491	10.7409	11.1068	12.8308	11.7712	7.93762	7.63578	7.99355	85.8714	83.017	75.1054	70.5967	73.1345	7.995	9.95304	10.647	11.9029	7.85565	1.12279	1.18662	1.21512
CCR5	attP	HEK293T	34.927	33.7745	34.5375	42.4426	39.5804	39.3376	38.4236	35.6755	37.051	26.315	26.2161	26.0241	24.2022	24.7143	26.3054	3.02057	2.13794	2.09092	2.92445	2.85389	3.39296	3.0744	3.42766	2.80394	2.41144	2.7012	2.78267	2.04332	1.97533	2.21894	34.413	40.4536	37.0501	26.185	25.074	2.41647	3.0571	3.102	2.63177	2.0792	1.44313	1.3666	1.31294
CCR5	attB	HEK293T	60.8091	61.472	60.6887	66.3774	67.5831	68.6618	59.9615	57.5093	59.0191	48.6624	48.7225	45.9725	47.7024	43.3068	45.4355	5.94398	6.58214	5.77009	9.26337	9.10989	8.48315	9.51628	10.0256	9.38552	10.3714	10.0744	10.1222	5.06533	5.00426	4.6173	60.9899	67.5408	58.83	47.7858	45.4816	6.09874	8.95214	9.64246	10.1893	4.89563	1.27476	1.41945	1.33571
ACTB	attP	HEK293T	79.5007	74.2078	77.9213	74.7775	75.0105	77.9817	70.0335	69.798	68.8052	62.4994	64.2282	62.352	63.8308	63.6872	63.9001	0.61164	0.525546	0.633859	0.509249	0.468038	0.340719	0.301199	0.344564	0.296223	0.293594	0.372428	0.444608	0.681002	0.942732	0.558968	77.2099	75.9232	69.5456	63.0265	63.806	0.590348	0.439335	0.313995	0.37021	0.727567	1.24549	1.16519	1.21942
ACTB	attB	HEK293T	67.4287	61.9494	66.5189	65.2244	64.0728	65.8783	59.0076	58.3969	59.8622	55.4892	55.254	58.1502	49.7706	50.2461	51.6865	0.289114	0.165834	0.276829	0.307231	0.428614	0.310041	0.204472	0.29081	0.368132	0.222271	0.246435	0.165161	0.260666	0.335259	0.0972781	65.299	65.0585	59.0889	56.2978	50.5677	0.243926	0.348629	0.287804	0.211289	0.231068	1.35479	1.23292	1.28697
Rosa26	attP	N2a	10.563	9.37706	11.4614	21.2518	19.2099	23.4534	37.2726	39.8069	41.1411	43.4295	38.7338	40.6888	2.77452	2.36644	2.91661	18.3247	23.4701	20.0831	20.1799	28.5567	22.4899	14.0856	18.7162	14.9396	15.5175	21.9189	15.0504	6.43592	8.94965	6.56351	10.4672	21.3051	39.4069	40.9507	2.68586	20.626	23.7421	15.9138	17.4956	7.31636	3.80715	3.96251	3.9297
Rosa26	attB	N2a	23.2197	24.5525	25.2208	33.778	36.9345	35.3562	41.5694	44.7427	42.1091	40.6929	47.1172	37.8995	11.4554	12.5715	12.8967	18.5846	22.5049	20.9382	27.2274	37.4171	27.7895	24.929	28.0725	24.8574	21.8776	32.7393	21.742	13.4381	15.1051	13.0532	24.331	35.3562	42.807	41.9032	12.3079	20.6759	30.8113	25.953	25.453	13.8655	2.02697	1.95303	1.95559
GBA1	attP	HEK293T	40.9132	37.6749	39.015	37.1378	33.4961	37.5883	36.3781	32.1	35.3737	31.5616	30.6325	22.0436	25.4771	23.3616	21.5214	2.81583	2.5104	2.64265	3.20366	2.92056	3.13364	3.76592	3.52229	3.2308	3.56491	3.99806	2.89	2.12628	2.19945	1.78011	39.201	36.0741	34.6172	28.0793	23.4534	2.65629	3.08596	3.50634	3.48432	2.03528	1.60588	1.61268	1.81285
GBA1	attB	HEK293T	46.7197	44.8826	60.3083	44.1394	47.3885	48.8591	40.6405	36.8577	41.8036	43.9595	32.5531	39.4122	33.4559	32.6032	30.7873	4.29446	3.70506	4.58278	4.34952	4.15008	3.92208	4.76263	4.47429	4.53804	6.15007	4.83082	5.375	4.07652	3.92568	3.89589	50.6369	46.7957	39.7673	38.6416	32.2821	4.1941	4.14056	4.59165	5.45196	3.96603	1.39646	1.37663	1.95887
COL7A1	attP	HEK293T	58.3472	52.3025	54.8505	61.1083	61.8497	60.3194	57.1592	58.8995	57.4233	47.4658	49.6634	47.7763	24.771	22.002	27.1285	5.62122	6.03018	5.35772	5.27197	5.97278	5.87166	5.93289	6.22853	5.86061	6.44374	6.3718	6.09584	2.04416	1.60984	2.09806	55.1667	61.0925	57.8273	48.3018	24.6338	5.66971	5.70547	6.00735	6.30379	1.91735	2.35547	2.37717	2.02188
COL7A1	attB	HEK293T	64.0707	63.482	64.7721	64.0089	67.6694	68.1618	61.6291	56.7687	63.7298	55.7615	51.2602	52.9055	29.5085	25.4918	26.612	8.81145	8.72085	8.4331	11.1786	10.5758	10.463	10.2365	10.1071	9.57426	11.0461	10.4262	9.81008	3.80461	3.50563	3.81101	64.1083	66.6134	60.7092	53.3091	27.2041	8.65513	10.7391	9.97259	10.4275	3.70709	2.17126	2.49029	2.43394
Smn1	attP	N2a	19.91	18.6294	19.4804	33.1503	31.0268	33.3671	48.5004	45.1958	47.4805	53.6635	55.3447	53.9305	7.35323	8.13665	8.39181	33.4734	31.8809	31.6618	26.3285	26.175	26.714	20.8887	18.6247	18.9432	14.7916	17.3637	15.5839	10.6072	14.3803	13.5673	19.3399	32.5147	47.0589	54.3129	7.96056	32.3387	26.4058	19.4856	15.9131	12.8516	2.70766	2.28956	2.32136
Smn1	attB	N2a	23.3657	23.566	24.3714	36.5173	38.0174	41.9882	44.2387	42.1217	46.529	44.8401	47.6682	50.0222	10.7392	10.5006	11.9062	39.9189	43.4502	42.9242	31.813	34.4183	34.3725	29.4427	31.513	30.4856	25.423	26.2949	24.3503	22.2238	21.6451	23.5715	23.7677	38.8409	44.2965	47.5102	11.0487	42.0978	33.5346	30.4804	25.3561	22.4801	2.17573	2.24424	2.04695
ALB	attP	HEK293T	71.9511	66.7936	70.7388	71.6016	72.2503	69.3047	61.6029	59.6379	58.5332	52.5486	54.454	51.5932	49.1224	43.4458	50.8965	5.2413	5.09353	4.65527	5.57044	7.24022	5.71596	6.34792	7.40258	6.01691	7.342	9.41101	7.47759	4.98468	5.00894	5.00208	69.8278	71.0522	59.9247	52.8653	47.8216	4.9967	6.17554	6.58914	8.07687	4.99857	1.46473	1.5374	1.38985
ALB	attB	HEK293T	70.3138	67.0099	64.0695	70.8656	73.7718	71.3386	64.3659	58.2249	61.72	47.0716	49.9214	41.9779	40.9501	36.4141	36.8877	7.19917	5.49776	6.4641	8.99614	8.71827	8.98341	10.8011	10.4609	10.7191	10.2344	10.384	10.0276	3.91711	3.79824	3.77053	67.1311	71.992	61.4369	46.3236	38.084	6.38701	8.89927	10.6604	10.2153	3.82863	1.71706	1.84022	1.73688
B2M	attP	HEK293T	71.0577	68.3533	63.476	69.8579	69.0883	67.7996	61.4643	66.8018	62.9719	53.4681	54.9025	53.768	57.9739	58.2761	59.9815	9.58444	8.35894	6.93886	6.73359	6.72249	6.61929	5.55366	6.93903	5.59085	7.77768	7.67366	8.05793	5.08698	5.38534	5.5795	67.629	68.9153	63.746	54.0462	58.7439	8.29408	6.69179	6.02785	7.83643	5.35061	1.22568	1.17292	1.05826
B2M	attB	HEK293T	75.5955	69.4314	75.5458	73.6507	68.8393	74.0949	64.4627	61.8558	65.9735	53.8932	53.1027	53.4343	76.4184	72.0731	71.405	13.2476	11.0609	12.4475	13.5608	13.3219	12.9075	13.5655	15.0083	15.1172	16.9808	17.0745	17.9269	11.2176	11.1361	10.8615	73.5243	72.195	64.0974	53.4768	73.2988	12.252	13.2634	14.5637	17.3274	11.0717	0.989233	0.963348	1.05799
TRAC	attP	HEK293T	53.5994	48.6396	51.2547	50.3281	45.3659	47.1972	43.0384	43.3246	41.1214	29.4681	32.7778	30.6903	27.6826	26.1527	27.4589	6.75085	5.9569	5.4078	7.38132	7.76148	7.19832	7.28223	7.31181	7.30858	6.51278	7.447	7.01774	3.53374	2.98237	3.27798	51.1646	47.6304	42.4948	30.9788	27.0981	6.03852	7.44704	7.30087	6.99251	3.2647	1.93621	1.85983	1.8666
TRAC	attB	HEK293T	63.6624	61.9251	59.3713	72.0877	76.0325	73.4501	75.3294	73.7587	75.6086	59.263	58.4695	54.1436	32.3848	26.2126	30.096	8.38768	8.62983	8.79088	12.9224	13.6324	12.0832	11.3009	11.47	11.5153	12.5807	11.6494	11.7501	4.70257	4.43676	4.89174	61.6529	73.8568	74.8989	57.292	29.5645	8.6028	12.8794	11.4287	11.9934	4.67702	1.96581	2.36242	1.97273
CFTR	attP	HEK293T	30.7703	34.4056	35.198	36.756	40.5026	39.529	43.8703	32.8818	44.364	34.1516	26.8963	34.0491	7.10401	5.8372	8.1438	1.30445	1.93388	1.6681	2.5467	3.59324	3.52315	4.58101	3.59821	4.79624	4.95154	3.61162	4.79042	0.255708	0.355229	0.485589	33.4579	38.9292	40.372	31.699	7.02834	1.63548	3.22103	4.32515	4.45119	0.365509	4.33139	5.89419	4.32206
CFTR	attB	HEK293T	86.6709	87.2054	89.3928	90.3313	93.1541	94.4966	89.7852	83.6955	90.1237	78.5535	76.7371	77.3951	72.3459	68.9311	68.3405	8.21723	9.61483	9.63953	8.45422	8.118	8.12656	9.14949	9.72007	9.33364	17.582	15.0154	17.0866	6.95827	7.73387	7.95418	87.7564	92.6607	87.8682	77.5619	69.8725	9.15719	8.23293	9.40106	16.5614	7.54878	1.19801	1.26511	1.30805
																																												AVERAGE:	1.87452

## Sheet: ST6
Table 6: Five most common indel reads from samples treated with eePASSIGE and PASSIGE across 6 sites. Reads were obtained from high-throughput sequencing.
Indels	Origin
Note: "-----" = missing nucleotides from incomplete attachment site installation
AAVS1, attP in genome, eePASSIGE
CGCCGGGAACTGCCGCTGGCCCCCCACCGC------------------------GGTCTCAGTGGTGTACGGTACAAACCTCCACTTCCAGGAGTCGCTGTGCCCCGATGCACACTGGGAAGTCCGCAGCTCCGAGGCGCCCAGTGGAAATCGCCAGATGAGGGCCTCCTC	Attachment site installed amplicon
CGCCGGGAACTGCCGCTGGCCCCCCACCGCCAGGTTTGTCTGGTCAACCACCGCGGTCTCAGTGGCGTCAACCACCGCGGTCTCAGTGGTGTACGGTACAAACCTCCACTTCCAGGAGTCGCTGTGCCCCGATGCACACTGGGAAGTCCGCAGCTCCGAGGCGCCCAGTGGAAATCGCCAGATGAGGGCCTCCTC	Attachment site installed amplicon
CGCCGGGAACTGCCGCTGGCCCCCCACCGCCAGGTTTGTCTGGTCAACCACCGCGGTCAACCACCGCGGTCTCAGTGGTGTACGGTACAAACCTCCACTTCCAGGAGTCGCTGTGCCCCGATGCACACTGGGAAGTCCGCAGCTCCGAGGCGCCCAGTGGAAATCGCCAGATGAGGGCCTCCTC	Attachment site installed amplicon
CGCCGGGAACTGCCGCTGGCCCCCCACCGCC-----------------CACCGCGGTCTCAGTGGTGTACGGTACAAACCTCCACTTCCAGGAGTCGCTGTGCCCCGATGCACACTGGGAAGTCCGCAGCTCCGAGGCGCCCAGTGGAAATCGCCAGATGAGGGCCTCCTC	Attachment site installed amplicon
CGCCGGGAACTGCCGCTGGCCCCCCACCGCCCCAAGGATCT-------CACCGCGGTCTCAGTGGTGTACGGTACAAACCTCCACTTCCAGGAGTCGCTGTGCCCCGATGCACACTGGGAAGTCCGCAGCTCCGAGGCGCCCAGTGGAAATCGCCAGATGAGGGCCTCCTC	Attachment site installed amplicon
AAVS1, attP in genome, PASSIGE
CGCCGGGAACTGCCGCTGGCCCCCCACCGC------------------------GGTCTCAGTGGTGTACGGTACAAACCTCCACTTCCAGGAGTCGCTGTGCCCCGATGCACACTGGGAAGTCCGCAGCTCCGAGGCGCCCAGTGGAAATCGCCAGATGAGGGCCTCCTC	Attachment site installed amplicon
CGCCGGGAACTGCCGCTGGCCCCCCACCGCCAGGTTTGTCTGGTCAACCACCGCGGTCTCAGTGGTGTACGCACCGCGGTCTCAGTGGTGTACGGTACAAACCTCCACTTCCAGGAGTCGCTGTGCCCCGATGCACACTGGGAAGTCCGCAGCTCCGAGGCGCCCAGTGGAAATCGCCAGATGAGGGCCTCCTC	Attachment site installed amplicon
CGCCGGGAACTGCCGCTGGCCCCCCACCGCCAGGTTTGTCTGG--------------------------CGGTACAAACCTCCACTTCCAGGAGTCGCTGTGCCCCGATGCACACTGGGAAGTCCGCAGCTCCGAGGCGCCCAGTGGAAATCGCCAGATGAGGGCCTCCTC	Attachment site installed amplicon
CGCCGGGAACTGCCGCTGGCCCCCCACCGCCAGGTTTGT----------ACCGCGGTCTCAGTGGTGTACGGTACAAACCTCCACTTCCAGGAGTCGCTGTGCCCCGATGCACACTGGGAAGTCCGCAGCTCCGAGGCGCCCAGTGGAAATCGCCAGATGAGGGCCTCCTC	Attachment site installed amplicon
CGCCGGGAACTGCCGCTGGCCCCCCACCGCCAGGTTTGTCTGGTCAACCACCGCGGTGCGGTCTCAGTGGTGTACGGTACAAACCTCCACTTCCAGGAGTCGCTGTGCCCCGATGCACACTGGGAAGTCCGCAGCTCCGAGGCGCCCAGTGGAAATCGCCAGATGAGGGCCTCCTC	Attachment site installed amplicon
CCR5, attB in genome, eePASSIGE
ACAATCGATAGGTACCTGGCTGTCGTCCATGCTGTGTTTGCTTTAAAAGCCAGGACGGTCACCTTTGGGGTGGTGACAAGTGTGATCACTTGGGGGCTTGTCGACG---GCGGTCTCCGTCGTCAGGATCATGCTCTCATTTTCCATACATTAAAGATAGTCATCTTGGGGCTGGT	Attachment site installed amplicon
ACAATCGATAGGTACCTGGCTGTCGTCCATGCTGTGTTTGCTTTAAAAGCCAGGACGGTCACCTTTGGGGTGGTGACAAGTGTGATCACTTGGGGGCTTGTCGACGACGACGGCGGCGGTCTCCGTCGTCAGGATCATGCTCTCATTTTCCATACATTAAAGATAGTCATCTTGGGGCTGGT	Attachment site installed amplicon
ACAATCGATAGGTACCTGGCTGTCGTCCATGCTGTGTTTGCTTTAAAAGCCAGGACGGTCACCTTTGGGGTGGTGACAAGTGTGATCACTTGGGGGCTTGTCGACGACGGCGTT--------------------------TTTCCATACATTAAAGATAGTCATCTTGGGGCTGGT	Attachment site installed amplicon
ACAATCGATAGGTACCTGGCTGTCGTCCATGCTGTGTTTGCTTTAAAAGCCAGGACGGTCACCTTTGGGGTGGTGACAAGTGTGATCAC----GGGCTTGTCGACGACGGCGGTCTCCGTCGTCAGGATCATGCTCTCATTTTCCATACATTAAAGATAGTCATCTTGGGGCTGGT	Attachment site installed amplicon
ACAATCGATAGGTACCTGGCTGTCGTCCATGCTGTGTTTGCTTTAAAAGCCAGGACGGTCACCTTTGGGGTGGTGACAAGTGTGATCACTTGGGGGCTTGTCGACGACGGCGGACGGCGGTCTCCGTCGTCAGGATCATGCTCTCATTTTCCATACATTAAAGATAGTCATCTTGGGGCTGGT	Attachment site installed amplicon
CCR5, attB in genome, PASSIGE
ACAATCGATAGGTACCTGGCTGTCGTCCATGCTGTGTTTGCTTTAAAAGCCAGGACGGTCACCTTTGGGGTGGTGACAAGTGTGATCACTTGGGTGGGGGCTTGTCGACGACGGCGGTCTCCGTCGTCAGGATCATGCTCTCATTTTCCATACATTAAAGATAGTCATCTTGGGGCTGGT	Attachment site installed amplicon
ACAATCGATAGGTACCTGGCTGTCGTCCATGCTGTGTTTGCTTTAAAAGCCAGGACGGTCACCTTTGGGGTGGTGACAAGTGTGATCACTTGGGTGGTGGCTGTCGACGACGGCGGTCTCCGTCGTCAGGATCATGCTCTCATTTTCCATACATTAAAGATAGTCATCTTGGGGCTGGT	Attachment site installed amplicon
ACAATCGATAGGTACCTGGCTGTCGTCCATGCTGTGTTTGCTTTAAAAGCCAGGACGGTCACCTTTGGGGTGGTGACAAGTGTGATCAC--------------------------------------ATCATGCTCTCATTTTCCATACATTAAAGATAGTCATCTTGGGGCTGGT	Attachment site installed amplicon
ACAATCGATAGGTACCTGGCTGTCGTCCATGCTGTGTTTGCTTTAAAAGCCAGGACGGTCACCTTTGGGGTGGTGACAAGTGTGATCACTTGGG-GCTTGTCGACGACGGCGGTCTCCGTCGTCAGGATCATGCTCTCATTTTCCATACATTAAAGATAGTCATCTTGGGGCTGGT	Attachment site installed amplicon
ACAATCGATAGGTACCTGGCTGTCGTCCATGCTGTGTTTGCTTTAAAAGCCAGGACGGTCACCTTTGGGGTGGTGACAAGTGTGATCACTTGGGGGCTTGTCGACGACGGCG-------TCGTCAGGATCATGCTCTCATTTTCCATACATTAAAGATAGTCATCTTGGGGCTGGT	Attachment site installed amplicon
B2M, attP in genome, eePASSIGE
TTCAGGGGTTAGAGCCCTCTCTCTAACCTGGCACTGCGTCGCTGGCTTGGAGACAGGTGACGGTCCCTGCGGGCCTTGTCCTGATTGGCTGGGCACGCGTTTAATATAAGTGGAGGCGTCGAGGTTTGTCTGGCGTCAACCACCGCGGTCTCCGTCGTCAGGATCATCCGTGAGCAAGGGCGAGGAGCTGTTCACCGGGGTGGTGCCCATCCTGGTCGAGCTGGATCCAGCGTGAGTCTCTCCTA	Donor-integrated amplicon
TGGCCGCATATGGAGCCTCTCTCTAACCTGGCACTGCGTCGCTGGCTTGGAGACAGGTGACGGTCCCTGCGGGCCTTGTCCTGATTGGCTGGGCACGCGTTTAATATAAGTGGAGGCGTCGAGGTTTGTCTGGTCAACCACCGCGGTCTCAACCGCGGTCTCAGTGGTGTACGGTACAAACCTCTGTGCTCGCGCTACTCTCTCTTTCTGGCCTGGAGGCTATCCAGCGTGAGTCTCTCCTA	Attachment site installed amplicon
TTGTGGGTTGCGTAGCCTCTCTCTAACCTGGCACTGCGTCGCTGGCTTGGAGACAGGTGACGGTCCCTGCGGGCCTTGTCCTGATTGGCTGGGCACGCGTTTAATATAAGTGGAGGCGTC---------------AACCACCGCGGTCTCAGTGGTGTACGGTACAAACCTCTGTGCTCGCGCTACTCTCTCTTTCTGGCCTGGAGGCTATCCAGCGTGAGTCTCTCCTA	Attachment site installed amplicon
ATATTATTGTATGGGCCTCTCTCTAACCTGGCACTGCGTCGCTGGCTTGGAGACAGGTGACGGTCCCTGCGGGCCTTGTCCTGATTGGCTGGGCACGCGTTTAATATAAGTGGAGGCGTCGAGGTTTGTCTGGTCAACCACCGCGGTCTCAGTGGT--------------------------------------TCTGGCCTGGAGGCTATCCAGCGTGAGTCTCTCCTA	Attachment site installed amplicon
CAATGGGGTTGGAACCCTCTCTCTAACCTGGCACTGCGTCGCTGGCTTGGAGACAGGTGACGGTCCCTGCGGGCCTTGTCCTGATTGGCTGGGCACGCGTTTAATATAAGTGGAGGCGTCGAGGTTTGTCTGGTCAACCCCCGCGTCAACCACCGCGGTCTCAGGGGTGTACGGTACAAACCTCTGTGCTCGCGCTCCTCTCTCTTTCTGGCCTGGAGGCTATCCAGCGTGAGTCTCTCCTA	Attachment site installed amplicon
B2M, attP in genome, PASSIGE
CCTTACTGGAAATCGCCTCTCTCTAACCTGGCACTGCGTCGCTGGCTTGGAGACAGGTGACGGTCCCTGCGGGCCTTGTCCTGATTGGCTGGGCACGCGTTTAATATAAGTGGAGGCGTCG--------------------------------------CGGTACAAACCTCTGTGCTCGCGCTACTCTCTCTTTCTGGCCTGGAGGCTATCCAGCGTGAGTCTCTCCTA	Attachment site installed amplicon
AGGTCGACTGCGCTTCCTCTCTCTAACCTGGCACTGCGTCGCTGGCTTGGAGACAGGTGACGGTCCCTGCGGGCCTTGTCCTGATTGGCTGGGCACGCGTTTAATATAAGTGGAGGCGTCGCGCTGGCGGGCATTCCTGCGTCAACCACCGCGGTCTCAGTGGTGTACGGTACAAACCTCTGTGCTCGCGCTACTCTCTCTTTCTGGCCTGGAGGCTATCCAGCGTGAGTCTCTCCTA	Attachment site installed amplicon
GACGAGAGGGGTTGGCCTCTCTCTAACCTGGCACTGCGTCGCTGGCTTGGAGACAGGTGACGGTCCCTGCGGGCCTTGTCCTGATTGGCTGGGCACGCGTTTAATATAAGTGGAGGCGTCGCGCTGGCGGGCATTCCTTAATATAAGTGGAGGCGTCGAGGTTTGTCTGGTCAACCACCGCGGTCTCAGTGGTGTACGGTACAAACCTCTGTGCTCGCGCTACTCTCTCTTTCTGGCCTGGAGGCTATCCAGCGTGAGTCTCTCCTA	Attachment site installed amplicon
GACTTAGTGTGACGTCCTCTCTCTAACCTGGCACTGCGTCGCTGGCTTGGAGACAGGTGACGGTCCCTGCGGGCCTTGTCCTGATTGGCTGGGCACGCGTTTAATATAAGTGGAGGCGTCGAGGTTTT-----------------GTCTCAGTGGTGTACGGTACAAACCTCTGTGCTCGCGCTACTCTCTCTTTCTGGCCTGGAGGCTATCCAGCGTGAGTCTCTCCTA	Attachment site installed amplicon
TTACATTTAATCTAGCCTCTCTCTAACCTGGCACTGCGTCGCTGGCTTGGAGACAGGTGACGGTCCCTGCGGGCCTTGTCCTGATTGGCTGGGCACGCGTTTAATATAAGTGGAGGCGTCGAGGTTTGTCTGGTC-------------TCAGTGGTGTACGGTACAAACCTCTGTGCTCGCGCTACTCTCTCTTTCTGGCCTGGAGGCTATCCAGCGTGAGTCTCTCCTA	Attachment site installed amplicon
CFTR, attB in genome, eePASSIGE
AGGGTGTTTGTAAAAGTGTTGCCAAGGAAGACCAGTTGGCTACCCAAAGGCTTGTCGACG---GCGGTCTCCGTCGTCAGGATCATCTCCATTTAGTCAGTCCATGGGCAAATGCCATCAATGAGGACAGCCCAGGGTTTCCATATTC	Attachment site installed amplicon
AGGGTGTTTGTAAAAGTGTTGCCAAGGAAGACCAGTTGGCTACCCAAAGGCTTGTCGACGACGGCG-TCTCCGTCGTCAGGATCATCTCCATTTAGTCAGTCCATGGGCAAATGCCATCAATGAGGACAGCCCAGGGTTTCCATATTC	Attachment site installed amplicon
AGGGTGTTTGTAAAAGTGTTGCCAAGGAAGACCAGTTGGCTACCCAAAGGCTTGTC----------------------------------------------CATGGGCAAATGCCATCAATGAGGACAGCCCAGGGTTTCCATATTC	Attachment site installed amplicon
AGGGTGTTTGTAAAAGTGTTGCCAAGGAAGACCAGTTGGCTACCCAAAGGCTTGTCGACGACGGCGGTCTCC------------------ATTTAGTCAGTCCATGGGCAAATGCCATCAATGAGGACAGCCCAGGGTTTCCATATTC	Attachment site installed amplicon
AGGGTGTTTGTAAAAGTGTTGCCAAGGAAGACCAGTTGGCTACCCAAAGGCTTGTCGACGACGGCCTCATTGATGG-------------CATTT-----GCCCATGGACTGACTAAATGCCATCAATGAGGACAGCCCAGGGTTTCCATATTC	Attachment site installed amplicon
CFTR, attB in genome, PASSIGE
AGGGTGTTTGTAAAAGTGTTGCCAAGGAAGACCAGTTGGCTACCCAAAGGCTTGTCGACGACGGCGGTCTCC------------------ATTTAGTCAGTCCATGGGCAAATGCCATCAATGAGGACAGCCCAGGGTTTCCATATTC	Attachment site installed amplicon
AGGGTGTTTGTAAAAGTGTTGCCAAGGAAGACCAGTTGGCTACCCAAAGGCTTGTCGACGACGACGGCGGTCTCCGTCGTCAGGATCATCTCCATTTAGTCAGTCCATGGGCAAATGCCATCAATGAGGACAGCCCAGGGTTTCCATATTC	Attachment site installed amplicon
AGGGTGTTTGTAAAAGTGTTGCCAAGGAAGACCAGTTGGCTACCCAAAGGCTTGTCGACGACGGCGGTCTCCGTC--------------CATTTAGTCAGTCCATGGGCAAATGCCATCAATGAGGACAGCCCAGGGTTTCCATATTC	Attachment site installed amplicon
AGGGTGTTTGTAAAAGTGTTGCCAAGGAAGACCAGTTGGCTACCCAAAGGCTTGTCGACGACGGCGGTCTCCGGCGGTCTCCGTCGTCAGGATCATCTCCATTTAGTCAGTCCATGGGCAAATGCCATCAATGAGGACAGCCCAGGGTTTCCATATTC	Attachment site installed amplicon
AGGGTGTTTGTAAAAGTGTTGCCAAGGAAGACCAGTTGGCTACCCAAAGGCTTGTCGACGACGGCGGTCTCCGTC---AGGATCATCTCCATTTAGTCAGTCCATGGGCAAATGCCATCAATGAGGACAGCCCAGGGTTTCCATATTC	Attachment site installed amplicon
COL7A1, attP in genome, eePASSIGE
TAAGGACCGAGCAGGAGTGACAGGTCAGCTGGGGGGTGGGGGCAGTCAGAGAGCATGTGGGTGACTGAGTCCTAGGTTTGTCTGGTCAACCACCGCGGTCAACCACCGCGGTCTCAGTGGTGTACGGTACAAACCTACTTCTTCTTCTTCGTCAATGACTTCAGCATCTTGAGGACACTACTGCCCCTCGTTTCCCGGAGAGTGTG	Attachment site installed amplicon
TAAGGACCGAGCAGGAGTGACAGGTCAGCTGGGGGGTGGGGGCAGTCAGAGAGCATGTGGGTGACTGAGTCCTAGGTTTGTCTGGTCAACCACCGCGGTCTCAGTGGTGTACCACCGCGGTCTCAGTGGTGTACGGTACAAACCGACTTCTTCTTCTTCGTCAATGACTTCAGCATCTTGAGGACACTACTGCCCCTCGTTTCCCGGAGAGTGTG	Attachment site installed amplicon
TAAGGACCGAGCAGGAGTGACAGGTCAGCTGGGGGGTGGGGGCAGTCAGAGAGCATGTGGGTGACTGAGTCCTGATGGGTCGTCAGGTCAACCACCGCGGTCTCAGTGGTGTACGGTACAAACCTACTTCTTCTTCTTCGTCAATGACTTCAGCATCTTGAGGACACTACTGCCCCTCGTTTCCCGGAGAGTGTG	Attachment site installed amplicon
TAAGGACCGAGCAGGAGTGACAGGTCAGCTGGGGGGTGGGGGCAGTCAGAGAGCATGTGGGTGACTGAGTCCTAGGTTTGTCTGGTCAACCACCGCGGTCTCAGTGGTCAACCACCGCGGTCTCAGTGGTGTACGGTACAAACCTACTTCTTCTTCTTCGTCAATGACTTCAGCATCTTGAGGACACTACTGCCCCTCGTTTCCCGGAGAGTGTG	Attachment site installed amplicon
TAAGGACCGAGCAGGAGTGACAGGTCAGCTGGGGGGTGGGGGCAGTCAGAGAGCATGTGGGTGACTGAGTCCTAGGTTTGTCTGGTCAACCACCGCGGTCTCAGTGGTGTACGGTACAAACCT---TCTTCTTCTTCGTCAATGACTTCAGCATCTTGAGGACACTACTGCCCCTCGTTTCCCGGAGAGTGTG	Attachment site installed amplicon
COL7A1, attP in genome, PASSIGE
TAAGGACCGAGCAGGAGTGACAGGTCAGCTGGGGGGTGGGGGCAGTCAGAGAGCATGTGGGTGACTGAGTCCTAGGTTTGTCTGGTCAACCACCGCGGTCTCAGTGGTGTAC-------------TTCTTCTTCTTCGTCAATGACTTCAGCATCTTGAGGACACTACTGCCCCTCGTTTCCCGGAGAGTGTG	Attachment site installed amplicon
TAAGGACCGAGCAGGAGTGACAGGTCAGCTGGGGGGTGGGGGCAGTCAGAGAGCATGTGGGTGACTGAGTCCTAGGTTTGTCTGGTCAACCACCGCGGTCTCAGTGGTGTACGGTACAAACCT---TCTTCTTCTTCGTCAATGACTTCAGCATCTTGAGGACACTACTGCCCCTCGTTTCCCGGAGAGTGTG	Attachment site installed amplicon
TAAGGACCGAGCAGGAGTGACAGGTCAGCTGGGGGGTGGGGGCAGTCAGAGAGCATGTGGGTGA---------------------------------------GTGGTGTACGGTACAAACCTACTTCTTCTTCTTCGTCAATGACTTCAGCATCTTGAGGACACTACTGCCCCTCGTTTCCCGGAGAGTGTG	Attachment site installed amplicon
TAAGGACCGAGCAGGAGTGACAGGTCAGCTGGGGGGTGGGGGCAGTCAGAGAGCATGTGGGTGACTGAGTCCTAGGTTTGTCTGGTCAACCACCGCGGTCTCAGTGGTCAACCACCGCGGTCTCAGTGGTGTACGGTACAAACCTACTTCTTCTTCTTCGTCAATGACTTCAGCATCTTGAGGACACTACTGCCCCTCGTTTCCCGGAGAGTGTG	Attachment site installed amplicon
TAAGGACCGAGCAGGAGTGACAGGTCAGCTGGGGGGTGGGGGCAGTCAGAGAGCATGTGGGTGACTGAGTCCTAGGTTTGTCTGGTCAACCACCGCGGTCTCAGTGGTGTACGGAGTTGCCTCACAGCCCACCAGTGACTTCTTCTTCTTCGTCAATGACTTCAGCATCTTGAGGACACTACTGCCCCTCGTTTCCCGGAGAGTGTG	Attachment site installed amplicon
GBA1, attP in genome, eePASSIGE
TCTTTGAATCCAGGGCCATCATGGCTCTTTGAGCAAGGCACAGATGGAGGGAGGGGTCGAAGTTGAAATGGGTGGGA----------------------------------------------------------------GGCCTTGTCCTAATGAATGTGGGAGACCGGGCCATGGGCACCCAAAGGCAGCTAAGCCCTGCCCAGGAGAG	Attachment site installed amplicon
TCTTTGAATCCAGGGCCATCATGGCTCTTTGAGCAAGGCACAGATGGAGGGAGGGGTCGAAGTTGAAATGGGTGGGAAGAGTGAGGTTTGTCTGGTCAACCACCGCGGTCTCAGTGGT--------------------------------------------------------------ACCCAAAGGCAGCTAAGCCCTGCCCAGGAGAG	Attachment site installed amplicon
TCTTTGAATCCAGGGCCATCATGGCTCTTTGAGCAAGGCACAGATGGAGGGAGGGGTCGAAGTTGAAATGGGTGGGAAGAGTGAGGTTTGTCTGGTCAACCACCG---------TGGTGTACGGTACAAACCTTTTCTGTGGGCCTTGTCCTAATGAATGTGGGAGACCGGGCCATGGGCACCCAAAGGCAGCTAAGCCCTGCCCAGGAGAG	Attachment site installed amplicon
TCTTTGAATCCAGGGCCATCATGGCTCTTTGAGCAAGGCACAGATGGAGGGAGGGGTCGAAGTTGAAATGGGTGGGAAGAGTG------------------------------GTGGGGA----------------------GCCTTGTCCTAATGAATGTGGGAGACCGGGCCATGGGCACCCAAAGGCAGCTAAGCCCTGCCCAGGAGAG	Attachment site installed amplicon
TCTTTGAATCCAGGGCCATCATGGCTCTTTGAGCAAGGCACAGATGGAGGGAGGGGTCGAAGTTGAAATGGGTGGGAAGAGTG-----------------------------------------------------------GCCTTGTCCTAATGAATGTGGGAGACCGGGCCATGGGCACCCAAAGGCAGCTAAGCCCTGCCCAGGAGAG	Attachment site installed amplicon
GBA1, attP in genome, PASSIGE
TCTTTGAATCCAGGGCCATCATGGCTCTTTGAGCAAGGCACAGATGGAGGGAGGGGTCGAAGTTGAAATGGGTGGG------------------------CACCGCGGTCTCAGTGGTGTACGGTACAAACCTTTTCTGTGGGCCTTGTCCTAATGAATGTGGGAGACCGGGCCATGGGCACCCAAAGGCAGCTAAGCCCTGCCCAGGAGAG	Attachment site installed amplicon
TCTTTGAATCCAGGGCCATCATGGCTCTTTGAGCAAGGCACAGATGGAGGGAGGGGTCGAAGTTGAAATGGGTGGGAAGAGTG-------------------------------------------------------GTGGGCCTTGTCCTAATGAATGTGGGAGACCAGGCCATGGGCACCCAAAGGCAGCTAAGCCCTGCCCAGGAGAG	Attachment site installed amplicon
TCTTTGAATCCAGGGCCATCATGGCTCTTTGAGCAAGGCACAGATGGAGGGAGGGGTCGAAGTTGAAATGGGTGGGAAGAGTGAGGTTTGTCTGGTCAACCACCGCGGTCTCAGG------------------TTTCTGTGGGCCTTGTCCTAATGAATGTGGGAGACCGGGCCATGGGCACCCAAAGGCAGCTAAGCCCTGCCCAGGAGAG	Attachment site installed amplicon
TCTTTGAATCCAGGGCCATCATGGCTCTTTGAGCAAGGCACAGATGGAGGGAGGGGTCGAAGTTGAAATGGGTGGGAAGAGTGAGGTTTGTCTGGTCAACCACCGCGGT-------------------------TTCTGTGGGCCTTGTCCTAATGAATGTGGGAGACCGGGCCATGGGCACCCAAAGGCAGCTAAGCCCTGCCCAGGAGAG	Attachment site installed amplicon
TCTTTGAATCCAGGGCCATCATGGCTCTTTGAGCAAGGCACAGATGGAGGGAGGGGTCGAAGTTGAAATGGGTGGGAAGAGTGGTGGGGAGCATCCTGATTTG---GGGTGGGCACCGCGGTCTCAGTGGTGTACGGTACAAACCTTTTCTGTGGGCCTTGTCCTAATGAATGTGGGAGACCGGGCCATGGGCACCCAAAGGCAGCTAAGCCCTGCCCAGGAGAG	Attachment site installed amplicon

## Sheet: ST7
Table 7: UDiTaS nominated off-target sites for samples treated with PASSIGE variants and PASTE. Reads were used to plot Fig.5b, Extended Data Fig. 8c and figures in Supplementary Note 3
Note: ON = On-target, *Amplicons that have random sequence between the donor and genome do not have a pre-integration att site noted*
To determine % homology, MAFFT Alignment was used to align all pre-integration attachment sites with the WT attachment sequence
		Chr number	Genomic coordinate	# Reads	pre-integration att	% homology to attachment site	Performd ddPCR?
AAVS1, attP in genome
PASSIGE
1		chr19_ON	55117627	4	-		-
2		chr03	9447175	1	AGTTTTTGTCTCTTCACCAACAGGAGTCTCTGAGGTGGTTGTAGTAAT	59	Yes
PASTE
1		chr03	9447175	2	AGTTTTTGTCTCTTCACCAACAGGAGTCTCTGAGGTGGTTGTAGTAAT	59	Yes
2		chr03	129609215	1			Yes
3		chr18	33953909	1			Yes
4		chr22	23232568	1
evoPASSIGE
1		chr19_ON	55117627	12	-		-
2		chr03	9447175	1	AGTTTTTGTCTCTTCACCAACAGGAGTCTCTGAGGTGGTTGTAGTAAT	59	Yes
3		chr03	129609215	1			Yes
4		chr05	179127855	1
5		chr07	66894915	1			Yes
6		chr18	33953909	1			Yes
7		chrX	154603452	1
eePASSIGE
1		chr03	9447175	19	AGTTTTTGTCTCTTCACCAACAGGAGTCTCTGAGGTGGTTGTAGTAAT	59	Yes
2		chr03	129609215	16			Yes
3		chr18	33953909	15			Yes
4		chr19_ON	55117616	12	-		-
5		chr15	73411398	5			Yes
6		chr07	66894915	2			Yes
7		chr04	175073644	1			Yes
8		chr04	189792799	1
9		chr06	162225320	1			Yes
10		chr10	93074042	1	GGGGCAATGGGAGGGCACAACTGCGGTCGCGGCCGCTCACGCAGTACA	45	Yes
11		chr20	62693048	1
PASSIGE: deadBxb1
1		chr05	1321576	1
CCR5, attB in genome
PASSIGE
1		chr03_ON	46373153	99	-		-
2		chr06	73520104	4	GTGCCAAGCTGGCCTAACTTCAGTCTCCACCCACTCAGTGTGGGGAAA	42
3		chr02	142522380	1	TCCTCTTAGAGTTTAGACAATTGAGGTCCCTGTCCTCAAGATTTGATC	49
4		chr06	14806275	1	ATGAGACAGTGTTTCTGCCCCTGAGGTGTCTGTGGTCTAGACATAGAG	44
5		chr20	32457274	1	TTCCCGTGCAGCTTCAGCCTCTGCCGTCTCAGCTGAGCAAGCAGGAGG	36	Yes
PASTE
1		chr03_ON	46373232	28	-
2		chr02	212091407	15			-
3		chr06	73520817	2	CTTAAGCGCAAGGCCTCGAACTCTCCCACCCACTTCCAACCCGAAGCT	22
4		chr01	224713956	1	CAGGCTGGTTTTGAACTCCTGGGCTCAAGTGATCCACCCCACTTGGCT	26
5		chr01	228395946	1	TCACACCTGAGTTGATGCCACTGCAGTGGCTGAGGTGGGGACCTGAGA	41
6		chr02	136958545	1	ACCCAGCCTGATTTACAGGAGGGAGGTTTCAGTTGATTAGATCAAGCT	49
7		chr06	109856928	1	CACCTCACAAAGCTCAGCCACCAACTTAAAAAGGACTGGAGAATACTT	13
evoPASSIGE
1		chr20	32457274	36	TTCCCGTGCAGCTTCAGCCTCTGCCGTCTCAGCTGAGCAAGCAGGAGG	36	Yes
2		chr03_ON	46373308	26	-		-
3		chr22	28857175	17	GCCAAAGTTGATCAATAACAGAGAGGTCTCTGCTATTAAAGCCCCATT	36	Yes
4		chr01	155526161	7	GCTATTCATTGTTTCAGCTGCTGGGGTTACAGTGGTGAGCAAGCCAGA	41		*Could not design ddPCR primer pair and probes for this site
5		chr06	73520092	7				*Excluded for ddPCR analysis- random sequence between donor and genome
6		chr01	43298931	2	TGAGTGGGTTGTGTATACATCTGCTGTTGCAGATGTATAAGACGACTT	38	Yes
7		chr13	91867182	2	TCATCATTGAGTCTCTACTGCTGAGGTAACTGTTGTCTAATTTCCCTT	36	Yes
8		chr01	228395946	1	TCACACCTGAGTTGATGCCACTGCAGTGGCTGAGGTGGGGACCTGAGA	41
9		chr02	31374052	1	CCTTCTTGCATTTATGCCTGCTGCTGTCTCTGTTGGGAGTATCCTTCT	56
10		chr02	108621296	1	CAGCTTAAAGAGCTTTCACATTCAGGTCTCTACAGGAGAAGACGAGAT	28
11		chr02	121443032	1	CACTCCCTATGCTTCTTCAGCAACGGTCTCTATTGTCGGAGTCTGAGC	46
12		chr04	96983743	1	TTTATTTAGCATTTCAACTACTGCTGTTCCTATGGCAGAAATCTAGGG	38
13		chr06	132399937	1	TTTATGAGGATTGCATTCTGCTGAAGTCACTGATGTATAAATATTCTC	41
14		chr06	134798624	1
15		chr07	125741888	1	CAAATGGCATGCTTTGACAGCTGGGGTACCTGTTGAATAATTTCTCTG	41
16		chr10	97640472	1	GGGGCCTGGGGGATGTCACGGATTGGTCGCGGCCGCGAGCGCAGTGGT	39
17		chr11	93987217	1	GGCTTCACCACTCCTAACCACAGAAGCACCTGTTGTCAGCAAATTCAG	46
18		chr12	20741635	1	TTGTAAAATAGTTTTGAAAATAGAAGTCTCAGTTATAATATTTTCATT	36
19		chr14	144	1	GACACTGTGTTTGTCCCCTCCAGAGGTCGCAGCAACTTGGACACAGAC	31
20		chr17	203316	1	CGTGAATGGAGCTTGCGGGACTGGAGTCGCTGTGGGAGAGTCAGTGTG	41
21		chr19	9681328	1	TGGGATGTGCTTTCACAGGTTAGCAGTTGCGGAGGTAGGAAACAGCAA	39
22		chr19	34582926	1	TCTTTGCTGTTTTTGACCCTCTGCGGTGCCAGACGTTTAGAAACAGCT	46
23		chr19	35028187	1	TGGCGTAAAAGTCTAGACCACAGAGGTGTCGGATGTCCCTGGCTCCCT	38
24		chr20	1537681	1	ATCCCTGTTTTTCCCCACTCCAGAGGTGTCAGTTGTAAAAATGATCCT	56
25		chr20	33882076	1	CCTGGCCTGGCCCTCATCTTTGGTGGTTGCTGTCGTCAAGGCACTGGC	41
26		chr22	18412126	1	TAATTACAAATCTCCACACAATGAGGTTGCAGTGAGCCAAGATCACAC	33
eePASSIGE
1		chr10	114019426	41	AAAATTCTGTGTGTTGGCAGGTGCGGTGGCTGATGCTGTAATCCCAGC	32
2		chr02	136958545	38	ACCCAGCCTGATTTACAGGAGGGAGGTTTCAGTTGATTAGATCAAGCT	49
3		chr10	21912769	31	ACCTCCAGGCTTGTCCACAGTTGTAGTCTCCATGGGAGAAGCAGCTTC	33
4		chr06	14806275	30	ATGAGACAGTGTTTCTGCCCCTGAGGTGTCTGTGGTCTAGACATAGAG	44	Yes
5		chr08	18999307	25	ATGAAATTCTGCCCACATGACTGAGGTGGCGATTACCAAGAATCAGTT	44
6		chr01	228395946	20	TCACACCTGAGTTGATGCCACTGCAGTGGCTGAGGTGGGGACCTGAGA	41
7		chr17	48348840	10	AACTGTCTCATGTTTGACACCAGGGGTGGCTGTTGAAAGCACACCTTG	46
8		chr13	59331002	8	CTTCTTAATATTGTAAACTGCTGCTGTTGCTGTGGTTTCTATCCAGAT	41
9		chr01	104817	5	GTTCTGTTGTCTCTAGACCACAGCAGTCTCACCTGTAGAAAATGGTGC	38
10		chr02	237634930	5	ACCAGACTGGATCTAGAGGACAGAGGTCTCTAGTGGGTAGATTTCCAT	38
11		chr06	73520158	4	AGTTAGGCCAGCTTGGCACTTGATGTAATTCTCCTTGGAATTTGCCCT	27
12		chr07	1350447	4
13		chr06	142247537	3	CTAAAGCACGACCTCCACAACAGAGGTTGCTGTTGTGGAGGTTGCTCA	41
14		chr07	5907993	3	TGATTCTCCAGCCTCAACCTCTGTAGTCTCTGTAGTTGGGACTCTAAG	46
15		chr16	64313953	3
16		chr01	205211677	2	GCGGTTTGGTTTGTTTGCAACGGCAGTGACGGAGGTTGGGAGCCAGGC	49
17		chr01	218729438	2	CTGCTTCTGCTTGCTGACAGCTGAGGTTCCTATTGCCAAGATCTCTGC	46
18		chr01	235461225	2	GTTCTGTTGTCTCTAGACCACAGCAGTCTCACCTGTAGAAAATGGTGC	38
19		chr03_ON	46373163	2	-		-
20		chr04	55920461	2	AGACTATGGTGTGGCAGCTACAGTGGTAGCAGTGGTGGAAGCCATGGA	44
21		chr10	5969503	2
22		chr12	6341478	2	ATGAATGGGGAACCCCACACTGGCAGTGGCTGAGGTTAGGACCTGCAG	49
23		chr19	38089596	2	CCTTGAGCTGATTGGCATAACAGCAGTACCTGTGGTTGAGAGTCCCCA	44
24		chr20	32457274	2	TTCCCGTGCAGCTTCAGCCTCTGCCGTCTCAGCTGAGCAAGCAGGAGG	36	Yes
25		chr01	148509	1	CGTGCTCTCGGCTTCCGGAGCTGCGGTGGCAGCTGCCGAGGGAGGGGA	33
26		chr01	2046954	1	AAGGCCAGGCTTTTCCACCTCAGCAGTTTCTGTAGCTCCCAAATTTTT	44
27		chr01	9370548	1	TTGGACGAGCCTCCGGAAAACAGCAGTCACTGTAGTGTAGTACCTATC	49
28		chr01	22054511	1	AACATTTTTGTGTGATACTATTGCAGTCGCGGAAGGATACAAAATTTA	44
29		chr01	30182240	1	AAGAGACAGAGTCCTGGCCACTGTTGTTTCAATTGCTGACAATATTCA	36
30		chr01	66777984	1	TGAAGCCATTAATTCTACCTCAGCAGTTTCAACTGTCAGGTACATGTA	51
31		chr01	70623168	1	TTTTTATTTTTTTTAGACACTAGAAGTGTCTATTGAGTGAACTCCATA	36
32		chr01	148317433	1	GCGCCCGGTAGAATCAGTAGCAGCGGTCTCTGTTGCGCAATCAGCGCG	36
33		chr01	152557424	1	CTGGAAGCTGATTCCTACAAGTGAGGTCTCAGTAAGTGTGAAGACAGA	46
34		chr01	155061981	1	TGTGGTGCTGGTAGCCATGACGGTGGTGGCCGTGGCGAGATGCCCCCT	46
35		chr01	157573381	1	CCCACAGCCCATTCTCAGCACTGCGGTCACTGTGCTCAAAACCCTGCA	56
36		chr01	182191180	1	GAATCACTTGAACCAGGAGGCGGAGGTTGCAGTGAGCCAAGATCATGC	31
37		chr01	183627641	1	ACCAGGTACTGTTCTTGGCACTGAGGTTACAGTAATAAACAAAACCTT	44
38		chr01	226346463	1	AGCAGGGACTTTACCTTTCTTTGGGGTCTCAGGGGTAAGAACCCTGGA	51
39		chr01	231958784	1	GAAATCCAAAGTTAATGCAACTGCAGTCACAATTGAATAAAAACCATT	33
40		chr01	235952627	1	ATGATCTCGGCTTCCTGCAACTGCTGTCTCCTGGGTTCAAGCGATTCT	44
41		chr02	37615046	1	AGGAAAGGGTCACCCTACCCCAGCAGTCACAGAAGTCACCAAACTTCA	51
42		chr02	42911799	1	AAGCTCAGCGGTCCCTACGATGGAGGTTCCTAGCGTCTGAACTGCCCT	49
43		chr02	55932992	1	CTTCTTTTCCTCCTCCCCAACAGCTGTGTCTGTTATTGAATTAAGTGT	41
44		chr02	60336848	1	TAACATGGTGAGAGCTACCACTGAGGTTACTGAAGTAGAAAAAGGGGG	41
45		chr02	70559586	1	AATCTCTTGAACCCGGGAGGCAGAGGTTGCAGTAGGCCGAACTCGCGC	38
46		chr02	73395161	1	AATCACTTGAGCCTGGGAAGCGGTGGTTGCAGTGGGCGGAGATTGTGT	33
47		chr02	108571852	1	AGCTCAACTGGACCTGACAACAGCTGTCTCTAAGCCAGGAACCATGGG	44
48		chr02	113341885	1	TCTCCCTCATTACTAGAATTCTGGGGTCTCTGCCGAAGAAGCTTGGAA	36
49		chr03	5733400	1	ACAAAACGGTGAGTGAGGCACAGAGGTTGCCATGGTGGGCAAAACCTG	44
50		chr03	8544804	1	CAGTCTCCTGATTCCTATCACTGAGGTGGCTGCTGCTAGGTTCATCCT	49
51		chr03	37249494	1	CAGGAGAATTGCTTCAACTGCAGAGGTTGCAGTGAGCCAAGATTGCAC	33
52		chr03	49925871	1	GACACTGGTGGCTTTGACCACAGTGGTAGCTGTGGAGGTGACAAGTGG	46
53		chr03	127700078	1	ATTAAGAGAGATCTAAACAATGGAGGAAGAAGGTGGGAATTCCAGGAT	30
54		chr03	147357709	1	CATTAATTAAGCTTTGACAACTGAAGTTTCTATGGATTGGGACCTCAA	41
55		chr03	160207299	1	ATATTGTGGTTTGTTTATCACAGAGGTTTGAGTTGTTGAAAGTTGACC	41
56		chr03	160270080	1	AATTGCTTGAACCCTGGCAGCAGAGGTTGCAGTGAGCCAAAATCATGC	31
57		chr03	184016215	1	TAGTTTAGCAGTGTCTACCACAGCAGTCACTGTAGGCACAAAACAGTC	46
58		chr03	194435382	1	TACAAGGTCAAATGGAAACACAGAGGTCTCGGTGGAAGAGTAAAGAAG	49
59		chr04	3718306	1	CCTGCTGTGGGACTAGCCACCTGCTGTACCTGACGTGAAAGAGAATAA	36
60		chr04	48769960	1	ACAGTTCTATATCTTGACTGTGGTGGTGGCAGTTATACAAATCTACCT	38
61		chr04	55381365	1	CACATGCTTGGTTTAATCCTCTGCTGTTGCTGTCTTGGAATTCTTAGT	38
62		chr04	65319916	1	GCTGGGAACTGTATTCACAGTAGAAGTTTCAGTGGTCAACATATCTAT	44
63		chr04	86940165	1	TAAAACCTCAGACTTCACAGGTGCTGTTGCTGTTGTTTAAAGAAGGGG	34
64		chr04	122963630	1	GAACTAAGCACTTTATGTAACTGTGGTCTCTACTGTGATCAACACTGT	46
65		chr04	129586427	1	TTAATATTTGCTTTATATATTTGGGGTCTCTGATGTTGGGTGCATATA	44
66		chr04	150282266	1	CTCACACACTTCACACACCACAGCAGTGCCAGCTGTGCTGACCACGTC	51
67		chr04	180088555	1	ACGGTTACGTAGAAGTCCAACAGAGGTCTCAGTGGTCTAAAATCAAGG	47
68		chr05	484003	1	AATCACTTGAACCTGGGCGGCAGAGGTTGCAGTGAGCCGAGATCATGC	33
69		chr05	14173900	1	AGAAATATGTCTGCTGACATGTGAGGTCACTAAAGTATAGATTCTTTG	39
70		chr05	26164884	1	CAATTAATATGAGTGAACAGTAGAGGTGTCTGGTGTTAGATAAATACC	44
71		chr05	66653148	1	TTTATCCCCTTTTACTGACCAAGAGGTGGCAGTTGTGGGAACTTACAC	44
72		chr05	72825116	1	GATGGTAGTGGCTTGGACAAGGGTGGTGGCAGTGGAGGAAGCAGTGAG	41
73		chr05	103557428	1	TTTCTGTTCGTTTCACTCCACTGACGTTTCTCTTGTCAAGTTCATCAA	56
74		chr05	104376740	1	AATATACATGAACTAAATAACACAATCCATCAGCTGTGTCTGTCATTT	22
75		chr05	108855620	1	GTTATTGGTGATTTTGACAAGAGAAGTTTCAGTGGAGTAGTACAGGGA	44
76		chr05	136505914	1	CTTCCATGTTGCTCCTGCAGCTGCAGTCTCAGGAGTCAGGGACATGCC	59
77		chr05	140251493	1	CCCTCAGAATGCTTTCACAAGGGAAGTCTCTAGTGGCATCAAACCACA	44
78		chr05	140386250	1	AATTGCTTGAACCCCAGCAGCTGAGGTTGCAGTGAGCCAAGATTGCAT	28
79		chr05	178017715	1	AATCACTTGAACTCGGGCGGCAGAGGTTGCATTGAGCCAAGACTGTGC	36
80		chr06	10770868	1	GAGGATGAGGGTCTGAACCACAGCAGTGGCAGAGGGTGAAGAAGAAGG	33
81		chr06	17898242	1	TTCTCTTTCATTGTTTCCCTCTGATGTGGCTGCTGTGTTGACAACCCT	36
82		chr06	18387046	1	CCTGCTCTGAATTCCTGCAACAGCGGTCCCAGGAGAACAAGAGACAGG	38
83		chr06	18458184	1	ACAGAGGGTTTTTATGGCAACAGCAGTGCCCAGAGTGAGAGACCTCTG	51
84		chr06	21191613	1	AAGATGGGTGATTTGCTCAGTGGCAGTGGCAGTGGCAGAAGAAAGGGA	38
85		chr06	28315622	1	GCCCAGGGGAATCCTGATAGCAGAGGTGCCTGAAGTGTCATCTGCAGA	33
86		chr06	67799633	1	CTGGCTTCAGGTCTAACCCATGGCAGTCCCAGTGGTGGTAGCCACAGG	38
87		chr06	98692545	1	AAAGATGGTTGTTTCGACAAGAGTGGTGGCTGTGGAGAGAAGTAAGAG	49
88		chr06	154572921	1	TGAAGGCTCTGTCCTAGCAACAGCTGTCCCTCTTGTCACTAACAGACA	51
89		chr06	155234659	1	TGGGGGTGGAATAGGCTCAATAGATGTCCCAGTTGTCTGCATATGAGC	33
90		chr06	164645838	1	TTTATAAATGTCTCAGACTATTTGGGCTGCTGTAACAAAATGCCTAAA	35
91		chr06	165500426	1	TAAACCTTGAGTCAACACAGCACAGGTCTCTGCGAGCACAGGGTTGGG	33
92		chr06	166174291	1	CCTCTGAGGTGTCTTTTCAGCCGAAGTCCCTGTGGTGGGAACCACTGA	44
93		chr07	9822902	1	TGCAGCAGCGATTTGGACGGCTGCAGTCGCACCTGGAGAGTTCCTGCC	49
94		chr07	73438708	1	AAGGAAGCAGCTCCTGAACACAGCAGTCCCAGGTGTTGAAAAGCCAGG	38
95		chr07	101341629	1	AATCTCTTGAATCCAGGCAGCAGAGGTTGCAGTGAGCCGAGATTGCAC	31
96		chr07	154840188	1	ACCTTACAGATAGCTGAGAATGGAAGTCGCTACCCTCAGGACACACAC	44
97		chr07	154996598	1	ATTGATATCATACCCCACAAGTGGGGTCGCCGCTGTGAGGTGACATTT	49
98		chr07	157041608	1	TTACTTGATTTCTTCTCCCTCAGCAGTGTCTGTGGCACAAGCATGCCT	38
99		chr08	26418532	1
100		chr08	38711129	1	CTAACTCTTTGGTCCAATCACAGGGGTGTCAGCTGTTGGAAAACAACC	46
101		chr08	53707532	1	ACTGAAATGTCTCTGAAGCACTGAGGTCTCAGTAGCAATAAAACAGAA	44
102		chr08	63691805	1	CTCACAAAACATCTCCACATCTGAAGTCTCAAGAGTTTATGTCAAGCA	36
103		chr08	78741667	1	CCTTAAAAGGTTGACTCCTATAGAGGTCACAGTTATTAATTCATCGAC	31
104		chr08	99606708	1	AATCGCTTGAATCTGGGAGGCGGAGGTTGCAGTGGCTGAGATCACGTC	36
105		chr08	106696986	1	CTACAAGTATGCTTCTCCCACAGCTGTGGCTGCAGGAACTTAATTTAT	38
106		chr08	123700408	1	GGGATTCTAGATTATCTGTTTGGCAGTCTCAGTTCTCTGAAACACAGC	47
107		chr08	141627930	1	GGTGCGAAGTTTCCTCCCTCCTGCAGTCTCAGAGCCAAGAAAGCCAGG	41
108		chr09	21176274	1	AAGTCTTTTGATTTACACATATTCAGTTTCTGTTCTTGTAAATATGTT	36
109		chr09	32629971	1	GCTCCTCACAGCTCCCATAACTGATGTTGCTATCCTCCAAATCATGGG	49
110		chr09	64123952	1	AAAGGGATAGGGCTGAAGAACAGAGGTCACTGCATTTAGAAAGGAAGC	41
111		chr09	72107988	1	GAACTGAAGTTTTTGAACATCTGCTGTGGCTGTTCTATGAACCACCAC	49
112		chr09	81272248	1	TTCACGCAGATTTCAGACTGCTGTAGTCTCTGTGATGAGAACCCATTG	49
113		chr09	91744745	1	ACCTTATGTGATCCTGGCCTTAGAGGTGGCCATTGCAAAAGCCAGTAT	36
114		chr09	96569853	1	AAAATCCATGTATCCCCCCATTGATGTTTCTGTTGTCAGAAACAGAAA	51
115		chr09	124817192	1	ACAGCAATGCCACTCCACCACTGCAGTGGCCACTGGAGCCACATCCTT	31
116		chr09	127686803	1	TTTGCGTTATATTTGCTCAGCAGAGGTCTCAGCTGCCATCAAAACAAA	46
117		chr10	21649631	1	CTTTACATGGTGGCTGATAACTGAGGTGGCAGAGGTGGAAGCCATGAA	44
118		chr10	29598817	1	AGAGTCCAGCATCTACACAGCCGCTGTGGCCAAGGTTTGAAAACAGCA	33
119		chr10	46228990	1	GGAGCTCCTGATGACATGCACAGAGGTCTCTGTGGTGGGATGAGGGGG	36
120		chr11	33401061	1	ATTACAGAGGCTTTTCACATCCGTTGTCTCTGTAGTATGATCTGGCCA	41
121		chr11	61785725	1	CCAACCAGCATCTCTCACCACGGCCGTCGCAGTCCTGGGGTCTGTGGG	59
122		chr11	64303777	1	TTCTCCATGAGTTCCATCAGGGGCAGTGGCAGCTGGAGAAGCAGCAAG	28
123		chr11	85442175	1	CATCATGTTGGCTTGGACTAGAGCAGTAGCAGTGGCATATACAAGAAG	41
124		chr11	91350984	1	CTTCTCTCTAATCTCCCCTGCTGAGGTCTCTGAAGTTAGTATCACACA	46
125		chr11	130068981	1	CAGCAGGACGTTTTTCTCTACTGAAGTGGCAATGCCGCGGAGCAGGAA	44
126		chr12	108364	1	CTGCTTCTGAATCTTCACATCTGCTGTTCCCTTTGTCTAAAATGTCCT	38
127		chr12	12593210	1	AACATTTAGAATCTTAGCAACTGCAGTCACCGTGGCCAAATTCTAACC	44
128		chr12	12668997	1	CTGAATTCAGATCCAGCCCTCTGTGGTCTCACTGGTCAGGAAACCCTG	46
129		chr12	27620142	1	TCCTTCCTAAGAACACACTGCAGGGGTGACAGAGGTAGAAGCAAGAAC	33
130		chr12	32906965	1	TATTTGGACGATTTTCACAGAAGCTGTTGCCACAGTCACAACTGCAGA	39
131		chr12	40629728	1	ATGGCGCTGCATATCTGTTATTCAGGTCTCAGTTGTAGGAAACAAGAA	38
132		chr12	66014975	1	TCTTAGATGTTGAATAACAACTGTGGTTTCAGATAAAAACAAACAAAT	41
133		chr12	78175540	1	TTTGGTGATGAGTGCAGCATTTGAGGTCTCAGTAGCTTGAATGGGACC	44
134		chr12	100670444	1	AAGGATCACAGTACTCACTTCAGAGGTACCTGTTGTGTAGATTAAGGA	46
135		chr12	112743429	1	GTGGAGCTGGGTTTCTCCAAGTGTAGTCTCTATGGAAAAACCCCTGCA	36
136		chr12	116233535	1	GCCTGTAGGTCTTTGCACAGTAGCAGTAGCAATAGTTACAATTATAGA	49
137		chr12	123748695	1	CAGAATGCTGGGAGCAACTCTGGAGGTTTCTGCTGAAAAAACCAGCCA	38
138		chr12	124940626	1	CAGCCTCAGGGCCTTGGCACCTGCCGTTTCCTTCGCTGGAAGCACTGT	41
139		chr13	30891895	1	ATTGGCATGACTTTCTACCTCAGAGGTCCCCATTCTCAAGGCAAATAC	44
140		chr13	31381385	1	ACAGCCAACTATTTTCACCTCGGAGGTCTCTGACAGCACAAAATACTC	49
141		chr13	66315122	1	ACTGGGCAGCTCGCACACAACAGGTGTCTCTGTCCTACAAACACAAGC	44
142		chr13	74941164	1	AATGCCAGGTTTGGTCACTATGGTCGTATCTATAGTGAAGACCTGTCC	49
143		chr13	86109304	1	TCTCTGTGATGCTTTGTCAACTGAGGTCAGCATTGATGAAGATTACAG	36
144		chr13	91867182	1	TCATCATTGAGTCTCTACTGCTGAGGTAACTGTTGTCTAATTTCCCTT	36	Yes
145		chr14	20604354	1	ATGTCCATCTGCTGTGCCCACTGTTGTCCCTGCTGTCCAGTGAAATGT	44
146		chr14	77253662	1	GCCCCCCTGCGTCTACATGACCGAGGTCGCTGTGGTCTCGGCCTCCCT	44
147		chr14	104028134	1	GTACCCCGTGATTACTGCAGCAGTGGTCACAATAGTCAAGATACAGAA	46
148		chr14	105089118	1	GTGTGGTGTTGTGTAAACAGTGGAGGTCTCAGATGCCAGTCCCTGGGG	46
149		chr15	25591344	1	TGCTGGGATTACAGGCGTGAGCTACCATGCCTGGCCTTTGTAGGGTTT	28
150		chr15	66656589	1	AATCGCTTGGGCCCAGGCAGCAGAGGTTGCAGTGAGCCGAGATCGCAC	31
151		chr15	67840044	1
152		chr16	683450	1	AGGTGCCAGGATCCCTGTCCCCGCCGTCTCTGTTGGCAGACACCCTGT	41
153		chr16	14571569	1	TGTCTCAAACTATGTCACCACAGCAGTGACAGCAGTGAGAAGTTAACT	44
154		chr16	68311359	1	GGGTGCGATGGTTGGAGCTACTGCGGTCTCTGTGGCTGAGGGGAGGCG	49
155		chr16	69390328	1	AATCTCTTGAATACGGGAAACGGAGGTTGCAGTGAGCCGAGATCACAC	36
156		chr18	27447484	1	AGGGACAGATATTTACATGACAGCTGTGTCAATTGGAAGCCGCCTTGT	49
157		chr18	40092568	1	TAGCATTTAAGTCCATACCACTGAAGTCTCTGCAATCAGCAGAGAAGG	44
158		chr18	42480938	1	AAGACAGGGTTTCTCAACCTTGGAGGTATCAATGTTTTGGACCAGGAA	51
159		chr19	12209	1	TCCCTGGCCTTTAGCCCCATCTGAGGTCTCTGGGGTGGGAGCCCAGGA	46
160		chr19	6736839	1	GGGGAAGGGTGGTCCTGCATTCTCCGACCTCTGTTCTGAGAACCCAGG	46
161		chr19	41942875	1	CCACAGAGTCCTCCTAACTTTGGGGGTGTCTGAGGTTGGGAGGCTAGA	46
162		chr19	46764347	1	AATCACTTGAATCCAGAAGGTAGAGGTTGCAGTGAGCCAAGACTGCAC	31
163		chr19	50007104	1	GAGGTTTATTGCTTACATAATAGGGGTCTCTGTGGAGAGCAGGCAGGC	44
164		chr20	27148943	1	ACTTCTTTGGGATGTTTCAATTGAAGTCACAGTGTTGAACATTCCCTT	36
165		chr20	48258692	1	ACAAACTCCCCACCCAACAGCAGCCGTTCCTGGTGCCTTCAAACAAAA	36
166		chr20	60673584	1	GATTGAGAGACGAATGACCAGAGAGGTTGCTGTGCCAGGAACACTTTC	46
167		chr20	63700841	1	TGAGCACAGGGTCCTCACTGCTGTGGTCTCTGTGGGAGACACTGGGAC	38
168		chr21	8388167	1	CGTGCTCTCGGCTTCCGGAGCTGCGGTGGCAGCTGCCGAGGGAGGGGA	33
169		chr21	8432337	1	CGTGCTCTCGGCTTCCGGAGCTGCGGTGGCAGCTGCCGAGGGAGGGGA	33
170		chr21	43276285	1	GTGCTGGGGACACCCCTCACCTGCTGTCTCTGTGGTGGGGACACCTCC	49
171		chr22	166393	1	CGTGCTCTCGGCTTCCGGAGCTGCGGTGGCAGCTGCCGAGGGAGGGGA	33
172		chr22	40423048	1	GGCATTGCTGGCCTCATGGACTGAGGTGTCTGCTGTTAAATTCAGCTG	44
173		chr22	44080738	1	GGACTCTACCATTCTCTCTACTGCAGTGTCTCCTGTAAAAACTCAAAG	41
174		chr22	50228406	1	GGCTGCAGCTGCTCCGACCACAGCTGTCTCAGTGGCACCAGCATCCTG	49
175		chrX	17228745	1	AATCACTTGAATCTGGGAGGCGGAGGTTGCAGTGAGCCGAGACCACGC	36
176		chrX	22760713	1	TACAGTTGAGCCTTGAACAACAGGGGTTTCAACTGTGTGGATCCACTT	51
177		chrX	24173976	1	AATCGGTTGAATCTGGGAGGCGGAGGTTGCAGTGAGCTGAGATCGCAC	33
178		chrX	37684169	1	GCACTTTATGGTTTTTACAACTGCTGTTACAATGTTCTAAACACTGTG	38
179		chrX	55765208	1	TCTAAGACAGCACTGTCCAATAGAGGTCTCTGTGATGATGGAAATGGA	44
180		chrX	71326218	1	CAGGATAATCTCTTGAACCACAGAGGTGGAGGTTGCAGTCAACCAAGA	38
181		chrX	134675010	1	ACATACTATGATTAGGACAACTGAGGTCCCAAAGGTTACATTTGTCCA	44
182		chrX	137602021	1	CTGGCTTCTGGTTTGAACCAGTGCAGTCCCAGTGGTGGTGGCCACAGG	46
183		chrX	154640043	1	CCCGAGGAGCCACCTGACTTCTGCTGTCCCAAGTGCCAGTATCAGGCC	49
PASSIGE: deadBxb1
1		chr06	73520896	2	CAGTACGTGATTCTTGATCCCGAGCTTCGGGTTGGAAGTGGGTGGGAG	37	-
2		chr03_ON	46373308	1	-
3		chr03	184580495	1	GGTCGCGGTGCACATAGTTCATCTCGGACAGGTACTTCATGCCGGCAG	29
4		chr06	14806275	1	ATGAGACAGTGTTTCTGCCCCTGAGGTGTCTGTGGTCTAGACATAGAG	44
5		chr10	99527684	1	CGCCTGACCCTGCGGAGATGTGGGGGTCGGGTGGGGCCGTGGGCTGCT	29
6		chr22	28857175	1	GCCAAAGTTGATCAATAACAGAGAGGTCTCTGCTATTAAAGCCCCATT	36	Yes

## Sheet: ST8
Table 8: Prime editor variant and pegRNA sequence used for each site tested in this study
			pegRNA sequence 1								pegRNA sequence 2/ nicking gRNA
Site	att site in genome	Prime Editor Variant	Prime editing strategy	Extra note	spacer	scaffold	template (RC)	PBS (RC)	linker	3' motif	terminator	full length (pegRNA 1)	spacer	scaffold	template (RC)	PBS (RC)	linker	3' motif	terminator	full length (pegRNA 1 or ngRNA)
Figures 3a
AAVS1	attP	PEmax	twinPE		GCTGGCCCCCCACCGCCCCA	GTTTTAGAGCTAGAAATAGCAAGTTAAAATAAGGCTAGTCCGTTATCAACTTGAAAAAGTGGCACCGAGTCGGTGC	GTACACCACTGAGACCGCGGTGGTTGACCAGACAAACCT	GGCGGTGGGGGGC		CGCGGTTCTATCTAGTTACGCGTTAAACCAACTAGAA	TTTTTTT	GCTGGCCCCCCACCGCCCCAGTTTTAGAGCTAGAAATAGCAAGTTAAAATAAGGCTAGTCCGTTATCAACTTGAAAAAGTGGCACCGAGTCGGTGCGTACACCACTGAGACCGCGGTGGTTGACCAGACAAACCTGGCGGTGGGGGGCCGCGGTTCTATCTAGTTACGCGTTAAACCAACTAGAATTTTTTT	GCGACTCCTGGAAGTGGCCA	GTTTTAGAGCTAGAAATAGCAAGTTAAAATAAGGCTAGTCCGTTATCAACTTGAAAAAGTGGCACCGAGTCGGTGC	GTCAACCACCGCGGTCTCAGTGGTGTACGGTACAAACCT	CCACTTCCAGGAG		CGCGGTTCTATCTAGTTACGCGTTAAACCAACTAGAA	TTTTTTT	GCGACTCCTGGAAGTGGCCAGTTTTAGAGCTAGAAATAGCAAGTTAAAATAAGGCTAGTCCGTTATCAACTTGAAAAAGTGGCACCGAGTCGGTGCGTCAACCACCGCGGTCTCAGTGGTGTACGGTACAAACCTCCACTTCCAGGAGCGCGGTTCTATCTAGTTACGCGTTAAACCAACTAGAATTTTTTT
CCR5	attB	PEmax	twinPE	16-bp overlap between attB	GAAGTGTGATCACTTGGGTGG	GTTTTAGAGCTAGAAATAGCAAGTTAAAATAAGGCTAGTCCGTTATCAACTTGAAAAAGTGGCACCGAGTCGGTGC	GACGGAGACCGCCGTCGTCGACAAGCC	CCCAAGTGATC		CGCGGTTCTATCTAGTTACGCGTTAAACCAACTAGAA	TTTTTTT	GAAGTGTGATCACTTGGGTGGGTTTTAGAGCTAGAAATAGCAAGTTAAAATAAGGCTAGTCCGTTATCAACTTGAAAAAGTGGCACCGAGTCGGTGCGACGGAGACCGCCGTCGTCGACAAGCCCCCAAGTGATCCGCGGTTCTATCTAGTTACGCGTTAAACCAACTAGAATTTTTTT	GTATGGAAAATGAGAGCTGC	GTTTTAGAGCTAGAAATAGCAAGTTAAAATAAGGCTAGTCCGTTATCAACTTGAAAAAGTGGCACCGAGTCGGTGC	GACGGCGGTCTCCGTCGTCAGGATCAT	GCTCTCATTTTC		CGCGGTTCTATCTAGTTACGCGTTAAACCAACTAGAA	TTTTTTT	GTATGGAAAATGAGAGCTGCGTTTTAGAGCTAGAAATAGCAAGTTAAAATAAGGCTAGTCCGTTATCAACTTGAAAAAGTGGCACCGAGTCGGTGCGACGGCGGTCTCCGTCGTCAGGATCATGCTCTCATTTTCCGCGGTTCTATCTAGTTACGCGTTAAACCAACTAGAATTTTTTT
Figures 3b
AAVS1	attP	PEmax	twinPE		GCTGGCCCCCCACCGCCCCA	GTTTTAGAGCTAGAAATAGCAAGTTAAAATAAGGCTAGTCCGTTATCAACTTGAAAAAGTGGCACCGAGTCGGTGC	GTACACCACTGAGACCGCGGTGGTTGACCAGACAAACCT	GGCGGTGGGGGGC		CGCGGTTCTATCTAGTTACGCGTTAAACCAACTAGAA	TTTTTTT	GCTGGCCCCCCACCGCCCCAGTTTTAGAGCTAGAAATAGCAAGTTAAAATAAGGCTAGTCCGTTATCAACTTGAAAAAGTGGCACCGAGTCGGTGCGTACACCACTGAGACCGCGGTGGTTGACCAGACAAACCTGGCGGTGGGGGGCCGCGGTTCTATCTAGTTACGCGTTAAACCAACTAGAATTTTTTT	GCGACTCCTGGAAGTGGCCA	GTTTTAGAGCTAGAAATAGCAAGTTAAAATAAGGCTAGTCCGTTATCAACTTGAAAAAGTGGCACCGAGTCGGTGC	GTCAACCACCGCGGTCTCAGTGGTGTACGGTACAAACCT	CCACTTCCAGGAG		CGCGGTTCTATCTAGTTACGCGTTAAACCAACTAGAA	TTTTTTT	GCGACTCCTGGAAGTGGCCAGTTTTAGAGCTAGAAATAGCAAGTTAAAATAAGGCTAGTCCGTTATCAACTTGAAAAAGTGGCACCGAGTCGGTGCGTCAACCACCGCGGTCTCAGTGGTGTACGGTACAAACCTCCACTTCCAGGAGCGCGGTTCTATCTAGTTACGCGTTAAACCAACTAGAATTTTTTT
CCR5	attB	PEmax	twinPE	16-bp overlap between attB	GAAGTGTGATCACTTGGGTGG	GTTTTAGAGCTAGAAATAGCAAGTTAAAATAAGGCTAGTCCGTTATCAACTTGAAAAAGTGGCACCGAGTCGGTGC	GACGGAGACCGCCGTCGTCGACAAGCC	CCCAAGTGATC		CGCGGTTCTATCTAGTTACGCGTTAAACCAACTAGAA	TTTTTTT	GAAGTGTGATCACTTGGGTGGGTTTTAGAGCTAGAAATAGCAAGTTAAAATAAGGCTAGTCCGTTATCAACTTGAAAAAGTGGCACCGAGTCGGTGCGACGGAGACCGCCGTCGTCGACAAGCCCCCAAGTGATCCGCGGTTCTATCTAGTTACGCGTTAAACCAACTAGAATTTTTTT	GTATGGAAAATGAGAGCTGC	GTTTTAGAGCTAGAAATAGCAAGTTAAAATAAGGCTAGTCCGTTATCAACTTGAAAAAGTGGCACCGAGTCGGTGC	GACGGCGGTCTCCGTCGTCAGGATCAT	GCTCTCATTTTC		CGCGGTTCTATCTAGTTACGCGTTAAACCAACTAGAA	TTTTTTT	GTATGGAAAATGAGAGCTGCGTTTTAGAGCTAGAAATAGCAAGTTAAAATAAGGCTAGTCCGTTATCAACTTGAAAAAGTGGCACCGAGTCGGTGCGACGGCGGTCTCCGTCGTCAGGATCATGCTCTCATTTTCCGCGGTTCTATCTAGTTACGCGTTAAACCAACTAGAATTTTTTT
Rosa26	attB	PE6d	twinPE		GCTACTGTTCACTCTAACAG	GTTTGAGAGCTATGCTGGAAACAGCATAGCAAGTTCAAATAAGGCTAGTCCGTTATCAACTTGAAAAAGTGGCACCGAGTCGGTGC	ACGACGGAGACCGCCGTCGTCGACAAGCC	TTAGAGTGAA	CAGTAG	CGCGGTTCTATCTAGTTACGCGTTAAACCAACTAGAA	TTTTTT	GCTACTGTTCACTCTAACAGGTTTGAGAGCTATGCTGGAAACAGCATAGCAAGTTCAAATAAGGCTAGTCCGTTATCAACTTGAAAAAGTGGCACCGAGTCGGTGCACGACGGAGACCGCCGTCGTCGACAAGCCTTAGAGTGAACGCGGTTCTATCTAGTTACGCGTTAAACCAACTAGAATTTTTT	GAATCTGCTAGTATATCCGT	GTTTGAGAGCTATGCTGGAAACAGCATAGCAAGTTCAAATAAGGCTAGTCCGTTATCAACTTGAAAAAGTGGCACCGAGTCGGTGC	ACGACGGCGGTCTCCGTCGTCAGGATCAT	GATATACTAG	CAGATT	CGCGGTTCTATCTAGTTACGCGTTAAACCAACTAGAA	TTTTTT	GAATCTGCTAGTATATCCGTGTTTGAGAGCTATGCTGGAAACAGCATAGCAAGTTCAAATAAGGCTAGTCCGTTATCAACTTGAAAAAGTGGCACCGAGTCGGTGCACGACGGCGGTCTCCGTCGTCAGGATCATGATATACTAGCGCGGTTCTATCTAGTTACGCGTTAAACCAACTAGAATTTTTT
Figure 3c
AAVS1	attB	PEmax	twinPE		GCTGGCCCCCCACCGCCCCA	GTTTTAGAGCTAGAAATAGCAAGTTAAAATAAGGCTAGTCCGTTATCAACTTGAAAAAGTGGCACCGAGTCGGTGC	ACGACGGAGACCGCCGTCGTCGACAAGCC	GGCGGTGGGGGGC		CGCGGTTCTATCTAGTTACGCGTTAAACCAACTAGAA	TTTTTT	GCTGGCCCCCCACCGCCCCAGTTTTAGAGCTAGAAATAGCAAGTTAAAATAAGGCTAGTCCGTTATCAACTTGAAAAAGTGGCACCGAGTCGGTGCACGACGGAGACCGCCGTCGTCGACAAGCCGGCGGTGGGGGGCCGCGGTTCTATCTAGTTACGCGTTAAACCAACTAGAATTTTTT	GCGACTCCTGGAAGTGGCCA	GTTTTAGAGCTAGAAATAGCAAGTTAAAATAAGGCTAGTCCGTTATCAACTTGAAAAAGTGGCACCGAGTCGGTGC	ACGACGGCGGTCTCCGTCGTCAGGATCAT	CCACTTCCAGGAG		CGCGGTTCTATCTAGTTACGCGTTAAACCAACTAGAA	TTTTTT	GCGACTCCTGGAAGTGGCCAGTTTTAGAGCTAGAAATAGCAAGTTAAAATAAGGCTAGTCCGTTATCAACTTGAAAAAGTGGCACCGAGTCGGTGCACGACGGCGGTCTCCGTCGTCAGGATCATCCACTTCCAGGAGCGCGGTTCTATCTAGTTACGCGTTAAACCAACTAGAATTTTTT
AAVS1	attP	PEmax	twinPE		GCTGGCCCCCCACCGCCCCA	GTTTTAGAGCTAGAAATAGCAAGTTAAAATAAGGCTAGTCCGTTATCAACTTGAAAAAGTGGCACCGAGTCGGTGC	GTACACCACTGAGACCGCGGTGGTTGACCAGACAAACCT	GGCGGTGGGGGGC		CGCGGTTCTATCTAGTTACGCGTTAAACCAACTAGAA	TTTTTTT	GCTGGCCCCCCACCGCCCCAGTTTTAGAGCTAGAAATAGCAAGTTAAAATAAGGCTAGTCCGTTATCAACTTGAAAAAGTGGCACCGAGTCGGTGCGTACACCACTGAGACCGCGGTGGTTGACCAGACAAACCTGGCGGTGGGGGGCCGCGGTTCTATCTAGTTACGCGTTAAACCAACTAGAATTTTTTT	GCGACTCCTGGAAGTGGCCA	GTTTTAGAGCTAGAAATAGCAAGTTAAAATAAGGCTAGTCCGTTATCAACTTGAAAAAGTGGCACCGAGTCGGTGC	GTCAACCACCGCGGTCTCAGTGGTGTACGGTACAAACCT	CCACTTCCAGGAG		CGCGGTTCTATCTAGTTACGCGTTAAACCAACTAGAA	TTTTTTT	GCGACTCCTGGAAGTGGCCAGTTTTAGAGCTAGAAATAGCAAGTTAAAATAAGGCTAGTCCGTTATCAACTTGAAAAAGTGGCACCGAGTCGGTGCGTCAACCACCGCGGTCTCAGTGGTGTACGGTACAAACCTCCACTTCCAGGAGCGCGGTTCTATCTAGTTACGCGTTAAACCAACTAGAATTTTTTT
CCR5	attB	PE6b	twinPE	16-bp overlap between attB	GAAGTGTGATCACTTGGGTGG	GTTTTAGAGCTAGAAATAGCAAGTTAAAATAAGGCTAGTCCGTTATCAACTTGAAAAAGTGGCACCGAGTCGGTGC	GACGGAGACCGCCGTCGTCGACAAGCC	CCCAAGTGATC		CGCGGTTCTATCTAGTTACGCGTTAAACCAACTAGAA	TTTTTTT	GAAGTGTGATCACTTGGGTGGGTTTTAGAGCTAGAAATAGCAAGTTAAAATAAGGCTAGTCCGTTATCAACTTGAAAAAGTGGCACCGAGTCGGTGCGACGGAGACCGCCGTCGTCGACAAGCCCCCAAGTGATCCGCGGTTCTATCTAGTTACGCGTTAAACCAACTAGAATTTTTTT	GTATGGAAAATGAGAGCTGC	GTTTTAGAGCTAGAAATAGCAAGTTAAAATAAGGCTAGTCCGTTATCAACTTGAAAAAGTGGCACCGAGTCGGTGC	GACGGCGGTCTCCGTCGTCAGGATCAT	GCTCTCATTTTC		CGCGGTTCTATCTAGTTACGCGTTAAACCAACTAGAA	TTTTTTT	GTATGGAAAATGAGAGCTGCGTTTTAGAGCTAGAAATAGCAAGTTAAAATAAGGCTAGTCCGTTATCAACTTGAAAAAGTGGCACCGAGTCGGTGCGACGGCGGTCTCCGTCGTCAGGATCATGCTCTCATTTTCCGCGGTTCTATCTAGTTACGCGTTAAACCAACTAGAATTTTTTT
CCR5	attP	PE6b	twinPE		GAAGTGTGATCACTTGGGTGG	GTTTGAGAGCTATGCTGGAAACAGCATAGCAAGTTCAAATAAGGCTAGTCCGTTATCAACTTGAAAAAGTGGCACCGAGTCGGTGC	GTACACCACTGAGACCGCGGTGGTTGACCAGACAAACCT	CCCAAGTGATC		CGCGGTTCTATCTAGTTACGCGTTAAACCAACTAGAA	TTTTTT	GAAGTGTGATCACTTGGGTGGGTTTGAGAGCTATGCTGGAAACAGCATAGCAAGTTCAAATAAGGCTAGTCCGTTATCAACTTGAAAAAGTGGCACCGAGTCGGTGCGTACACCACTGAGACCGCGGTGGTTGACCAGACAAACCTCCCAAGTGATCCGCGGTTCTATCTAGTTACGCGTTAAACCAACTAGAATTTTTT	GTATGGAAAATGAGAGCTGC	GTTTGAGAGCTATGCTGGAAACAGCATAGCAAGTTCAAATAAGGCTAGTCCGTTATCAACTTGAAAAAGTGGCACCGAGTCGGTGC	GTCAACCACCGCGGTCTCAGTGGTGTACGGTACAAACCT	GCTCTCATTTTC		CGCGGTTCTATCTAGTTACGCGTTAAACCAACTAGAA	TTTTTT	GTATGGAAAATGAGAGCTGCGTTTGAGAGCTATGCTGGAAACAGCATAGCAAGTTCAAATAAGGCTAGTCCGTTATCAACTTGAAAAAGTGGCACCGAGTCGGTGCGTCAACCACCGCGGTCTCAGTGGTGTACGGTACAAACCTGCTCTCATTTTCCGCGGTTCTATCTAGTTACGCGTTAAACCAACTAGAATTTTTT
ACTB	attB	PEmax	twinPE		GCTATTCTCGCAGCTCACCA	GTTTTAGAGCTAGAAATAGCAAGTTAAAATAAGGCTAGTCCGTTATCAACTTGAAAAAGTGGCACCGAGTCGGTGC	ACGACGGAGACCGCCGTCGTCGACAAGCC	TGAGCTGCGAGAA		CGCGGTTCTATCTAGTTACGCGTTAAACCAACTAGAA	TTTTTT	GCTATTCTCGCAGCTCACCAGTTTTAGAGCTAGAAATAGCAAGTTAAAATAAGGCTAGTCCGTTATCAACTTGAAAAAGTGGCACCGAGTCGGTGCACGACGGAGACCGCCGTCGTCGACAAGCCTGAGCTGCGAGAACGCGGTTCTATCTAGTTACGCGTTAAACCAACTAGAATTTTTT	GTGGAGGGGAAGACGGCCCGG	GTTTTAGAGCTAGAAATAGCAAGTTAAAATAAGGCTAGTCCGTTATCAACTTGAAAAAGTGGCACCGAGTCGGTGC	ACGACGGCGGTCTCCGTCGTCAGGATCAT	GGCCGTCTT		CGCGGTTCTATCTAGTTACGCGTTAAACCAACTAGAA	TTTTTT	GTGGAGGGGAAGACGGCCCGGGTTTTAGAGCTAGAAATAGCAAGTTAAAATAAGGCTAGTCCGTTATCAACTTGAAAAAGTGGCACCGAGTCGGTGCACGACGGCGGTCTCCGTCGTCAGGATCATGGCCGTCTTCGCGGTTCTATCTAGTTACGCGTTAAACCAACTAGAATTTTTT
ACTB	attP	PEmax	twinPE		GCTATTCTCGCAGCTCACCA	GTTTTAGAGCTAGAAATAGCAAGTTAAAATAAGGCTAGTCCGTTATCAACTTGAAAAAGTGGCACCGAGTCGGTGC	GTACACCACTGAGACCGCGGTGGTTGACCAGACAAACCT	TGAGCTGCGAGAA		CGCGGTTCTATCTAGTTACGCGTTAAACCAACTAGAA	TTTTTT	GCTATTCTCGCAGCTCACCAGTTTTAGAGCTAGAAATAGCAAGTTAAAATAAGGCTAGTCCGTTATCAACTTGAAAAAGTGGCACCGAGTCGGTGCGTACACCACTGAGACCGCGGTGGTTGACCAGACAAACCTTGAGCTGCGAGAACGCGGTTCTATCTAGTTACGCGTTAAACCAACTAGAATTTTTT	GTGGAGGGGAAGACGGCCCGG	GTTTTAGAGCTAGAAATAGCAAGTTAAAATAAGGCTAGTCCGTTATCAACTTGAAAAAGTGGCACCGAGTCGGTGC	GTCAACCACCGCGGTCTCAGTGGTGTACGGTACAAACCT	GGCCGTCTT		CGCGGTTCTATCTAGTTACGCGTTAAACCAACTAGAA	TTTTTT	GTGGAGGGGAAGACGGCCCGGGTTTTAGAGCTAGAAATAGCAAGTTAAAATAAGGCTAGTCCGTTATCAACTTGAAAAAGTGGCACCGAGTCGGTGCGTCAACCACCGCGGTCTCAGTGGTGTACGGTACAAACCTGGCCGTCTTCGCGGTTCTATCTAGTTACGCGTTAAACCAACTAGAATTTTTT
Rosa26	attB	PE6d	twinPE		GCTACTGTTCACTCTAACAG	GTTTGAGAGCTATGCTGGAAACAGCATAGCAAGTTCAAATAAGGCTAGTCCGTTATCAACTTGAAAAAGTGGCACCGAGTCGGTGC	ACGACGGAGACCGCCGTCGTCGACAAGCC	TTAGAGTGAA	CAGTAG	CGCGGTTCTATCTAGTTACGCGTTAAACCAACTAGAA	TTTTTT	GCTACTGTTCACTCTAACAGGTTTGAGAGCTATGCTGGAAACAGCATAGCAAGTTCAAATAAGGCTAGTCCGTTATCAACTTGAAAAAGTGGCACCGAGTCGGTGCACGACGGAGACCGCCGTCGTCGACAAGCCTTAGAGTGAACGCGGTTCTATCTAGTTACGCGTTAAACCAACTAGAATTTTTT	GAATCTGCTAGTATATCCGT	GTTTGAGAGCTATGCTGGAAACAGCATAGCAAGTTCAAATAAGGCTAGTCCGTTATCAACTTGAAAAAGTGGCACCGAGTCGGTGC	ACGACGGCGGTCTCCGTCGTCAGGATCAT	GATATACTAG	CAGATT	CGCGGTTCTATCTAGTTACGCGTTAAACCAACTAGAA	TTTTTT	GAATCTGCTAGTATATCCGTGTTTGAGAGCTATGCTGGAAACAGCATAGCAAGTTCAAATAAGGCTAGTCCGTTATCAACTTGAAAAAGTGGCACCGAGTCGGTGCACGACGGCGGTCTCCGTCGTCAGGATCATGATATACTAGCGCGGTTCTATCTAGTTACGCGTTAAACCAACTAGAATTTTTT
Rosa26	attP	PE6d	twinPE		GCTACTGTTCACTCTAACAG	GTTTGAGAGCTATGCTGGAAACAGCATAGCAAGTTCAAATAAGGCTAGTCCGTTATCAACTTGAAAAAGTGGCACCGAGTCGGTGC	GTACACCACTGAGACCGCGGTGGTTGACCAGACAAACCT	TTAGAGTGAA	CAGTAG	CGCGGTTCTATCTAGTTACGCGTTAAACCAACTAGAA	TTTTTT	GCTACTGTTCACTCTAACAGGTTTGAGAGCTATGCTGGAAACAGCATAGCAAGTTCAAATAAGGCTAGTCCGTTATCAACTTGAAAAAGTGGCACCGAGTCGGTGCGTACACCACTGAGACCGCGGTGGTTGACCAGACAAACCTTTAGAGTGAACGCGGTTCTATCTAGTTACGCGTTAAACCAACTAGAATTTTTT	GAATCTGCTAGTATATCCGT	GTTTGAGAGCTATGCTGGAAACAGCATAGCAAGTTCAAATAAGGCTAGTCCGTTATCAACTTGAAAAAGTGGCACCGAGTCGGTGC	GTCAACCACCGCGGTCTCAGTGGTGTACGGTACAAACCT	GATATACTAG	CAGATT	CGCGGTTCTATCTAGTTACGCGTTAAACCAACTAGAA	TTTTTT	GAATCTGCTAGTATATCCGTGTTTGAGAGCTATGCTGGAAACAGCATAGCAAGTTCAAATAAGGCTAGTCCGTTATCAACTTGAAAAAGTGGCACCGAGTCGGTGCGTCAACCACCGCGGTCTCAGTGGTGTACGGTACAAACCTGATATACTAGCGCGGTTCTATCTAGTTACGCGTTAAACCAACTAGAATTTTTT
Figure 3d
AAVS1	attP	PEmax	twinPE		GCTGGCCCCCCACCGCCCCA	GTTTTAGAGCTAGAAATAGCAAGTTAAAATAAGGCTAGTCCGTTATCAACTTGAAAAAGTGGCACCGAGTCGGTGC	GTACACCACTGAGACCGCGGTGGTTGACCAGACAAACCT	GGCGGTGGGGGGC		CGCGGTTCTATCTAGTTACGCGTTAAACCAACTAGAA	TTTTTTT	GCTGGCCCCCCACCGCCCCAGTTTTAGAGCTAGAAATAGCAAGTTAAAATAAGGCTAGTCCGTTATCAACTTGAAAAAGTGGCACCGAGTCGGTGCGTACACCACTGAGACCGCGGTGGTTGACCAGACAAACCTGGCGGTGGGGGGCCGCGGTTCTATCTAGTTACGCGTTAAACCAACTAGAATTTTTTT	GCGACTCCTGGAAGTGGCCA	GTTTTAGAGCTAGAAATAGCAAGTTAAAATAAGGCTAGTCCGTTATCAACTTGAAAAAGTGGCACCGAGTCGGTGC	GTCAACCACCGCGGTCTCAGTGGTGTACGGTACAAACCT	CCACTTCCAGGAG		CGCGGTTCTATCTAGTTACGCGTTAAACCAACTAGAA	TTTTTTT	GCGACTCCTGGAAGTGGCCAGTTTTAGAGCTAGAAATAGCAAGTTAAAATAAGGCTAGTCCGTTATCAACTTGAAAAAGTGGCACCGAGTCGGTGCGTCAACCACCGCGGTCTCAGTGGTGTACGGTACAAACCTCCACTTCCAGGAGCGCGGTTCTATCTAGTTACGCGTTAAACCAACTAGAATTTTTTT
CCR5	attB	PE6b	twinPE	16-bp overlap between attB	GAAGTGTGATCACTTGGGTGG	GTTTTAGAGCTAGAAATAGCAAGTTAAAATAAGGCTAGTCCGTTATCAACTTGAAAAAGTGGCACCGAGTCGGTGC	GACGGAGACCGCCGTCGTCGACAAGCC	CCCAAGTGATC		CGCGGTTCTATCTAGTTACGCGTTAAACCAACTAGAA	TTTTTTT	GAAGTGTGATCACTTGGGTGGGTTTTAGAGCTAGAAATAGCAAGTTAAAATAAGGCTAGTCCGTTATCAACTTGAAAAAGTGGCACCGAGTCGGTGCGACGGAGACCGCCGTCGTCGACAAGCCCCCAAGTGATCCGCGGTTCTATCTAGTTACGCGTTAAACCAACTAGAATTTTTTT	GTATGGAAAATGAGAGCTGC	GTTTTAGAGCTAGAAATAGCAAGTTAAAATAAGGCTAGTCCGTTATCAACTTGAAAAAGTGGCACCGAGTCGGTGC	GACGGCGGTCTCCGTCGTCAGGATCAT	GCTCTCATTTTC		CGCGGTTCTATCTAGTTACGCGTTAAACCAACTAGAA	TTTTTTT	GTATGGAAAATGAGAGCTGCGTTTTAGAGCTAGAAATAGCAAGTTAAAATAAGGCTAGTCCGTTATCAACTTGAAAAAGTGGCACCGAGTCGGTGCGACGGCGGTCTCCGTCGTCAGGATCATGCTCTCATTTTCCGCGGTTCTATCTAGTTACGCGTTAAACCAACTAGAATTTTTTT
ACTB	attP	PEmax	twinPE		GCTATTCTCGCAGCTCACCA	GTTTTAGAGCTAGAAATAGCAAGTTAAAATAAGGCTAGTCCGTTATCAACTTGAAAAAGTGGCACCGAGTCGGTGC	GTACACCACTGAGACCGCGGTGGTTGACCAGACAAACCT	TGAGCTGCGAGAA		CGCGGTTCTATCTAGTTACGCGTTAAACCAACTAGAA	TTTTTT	GCTATTCTCGCAGCTCACCAGTTTTAGAGCTAGAAATAGCAAGTTAAAATAAGGCTAGTCCGTTATCAACTTGAAAAAGTGGCACCGAGTCGGTGCGTACACCACTGAGACCGCGGTGGTTGACCAGACAAACCTTGAGCTGCGAGAACGCGGTTCTATCTAGTTACGCGTTAAACCAACTAGAATTTTTT	GTGGAGGGGAAGACGGCCCGG	GTTTTAGAGCTAGAAATAGCAAGTTAAAATAAGGCTAGTCCGTTATCAACTTGAAAAAGTGGCACCGAGTCGGTGC	GTCAACCACCGCGGTCTCAGTGGTGTACGGTACAAACCT	GGCCGTCTT		CGCGGTTCTATCTAGTTACGCGTTAAACCAACTAGAA	TTTTTT	GTGGAGGGGAAGACGGCCCGGGTTTTAGAGCTAGAAATAGCAAGTTAAAATAAGGCTAGTCCGTTATCAACTTGAAAAAGTGGCACCGAGTCGGTGCGTCAACCACCGCGGTCTCAGTGGTGTACGGTACAAACCTGGCCGTCTTCGCGGTTCTATCTAGTTACGCGTTAAACCAACTAGAATTTTTT
Rosa26	attB	PE6d	twinPE		GCTACTGTTCACTCTAACAG	GTTTGAGAGCTATGCTGGAAACAGCATAGCAAGTTCAAATAAGGCTAGTCCGTTATCAACTTGAAAAAGTGGCACCGAGTCGGTGC	ACGACGGAGACCGCCGTCGTCGACAAGCC	TTAGAGTGAA	CAGTAG	CGCGGTTCTATCTAGTTACGCGTTAAACCAACTAGAA	TTTTTT	GCTACTGTTCACTCTAACAGGTTTGAGAGCTATGCTGGAAACAGCATAGCAAGTTCAAATAAGGCTAGTCCGTTATCAACTTGAAAAAGTGGCACCGAGTCGGTGCACGACGGAGACCGCCGTCGTCGACAAGCCTTAGAGTGAACGCGGTTCTATCTAGTTACGCGTTAAACCAACTAGAATTTTTT	GAATCTGCTAGTATATCCGT	GTTTGAGAGCTATGCTGGAAACAGCATAGCAAGTTCAAATAAGGCTAGTCCGTTATCAACTTGAAAAAGTGGCACCGAGTCGGTGC	ACGACGGCGGTCTCCGTCGTCAGGATCAT	GATATACTAG	CAGATT	CGCGGTTCTATCTAGTTACGCGTTAAACCAACTAGAA	TTTTTT	GAATCTGCTAGTATATCCGTGTTTGAGAGCTATGCTGGAAACAGCATAGCAAGTTCAAATAAGGCTAGTCCGTTATCAACTTGAAAAAGTGGCACCGAGTCGGTGCACGACGGCGGTCTCCGTCGTCAGGATCATGATATACTAGCGCGGTTCTATCTAGTTACGCGTTAAACCAACTAGAATTTTTT
Figure 3e
AAVS1	attP	PEmax	twinPE		GCTGGCCCCCCACCGCCCCA	GTTTTAGAGCTAGAAATAGCAAGTTAAAATAAGGCTAGTCCGTTATCAACTTGAAAAAGTGGCACCGAGTCGGTGC	GTACACCACTGAGACCGCGGTGGTTGACCAGACAAACCT	GGCGGTGGGGGGC		CGCGGTTCTATCTAGTTACGCGTTAAACCAACTAGAA	TTTTTTT	GCTGGCCCCCCACCGCCCCAGTTTTAGAGCTAGAAATAGCAAGTTAAAATAAGGCTAGTCCGTTATCAACTTGAAAAAGTGGCACCGAGTCGGTGCGTACACCACTGAGACCGCGGTGGTTGACCAGACAAACCTGGCGGTGGGGGGCCGCGGTTCTATCTAGTTACGCGTTAAACCAACTAGAATTTTTTT	GCGACTCCTGGAAGTGGCCA	GTTTTAGAGCTAGAAATAGCAAGTTAAAATAAGGCTAGTCCGTTATCAACTTGAAAAAGTGGCACCGAGTCGGTGC	GTCAACCACCGCGGTCTCAGTGGTGTACGGTACAAACCT	CCACTTCCAGGAG		CGCGGTTCTATCTAGTTACGCGTTAAACCAACTAGAA	TTTTTTT	GCGACTCCTGGAAGTGGCCAGTTTTAGAGCTAGAAATAGCAAGTTAAAATAAGGCTAGTCCGTTATCAACTTGAAAAAGTGGCACCGAGTCGGTGCGTCAACCACCGCGGTCTCAGTGGTGTACGGTACAAACCTCCACTTCCAGGAGCGCGGTTCTATCTAGTTACGCGTTAAACCAACTAGAATTTTTTT
CCR5	attB	PEmax	twinPE	16-bp overlap between attB	GAAGTGTGATCACTTGGGTGG	GTTTTAGAGCTAGAAATAGCAAGTTAAAATAAGGCTAGTCCGTTATCAACTTGAAAAAGTGGCACCGAGTCGGTGC	GACGGAGACCGCCGTCGTCGACAAGCC	CCCAAGTGATC		CGCGGTTCTATCTAGTTACGCGTTAAACCAACTAGAA	TTTTTTT	GAAGTGTGATCACTTGGGTGGGTTTTAGAGCTAGAAATAGCAAGTTAAAATAAGGCTAGTCCGTTATCAACTTGAAAAAGTGGCACCGAGTCGGTGCGACGGAGACCGCCGTCGTCGACAAGCCCCCAAGTGATCCGCGGTTCTATCTAGTTACGCGTTAAACCAACTAGAATTTTTTT	GTATGGAAAATGAGAGCTGC	GTTTTAGAGCTAGAAATAGCAAGTTAAAATAAGGCTAGTCCGTTATCAACTTGAAAAAGTGGCACCGAGTCGGTGC	GACGGCGGTCTCCGTCGTCAGGATCAT	GCTCTCATTTTC		CGCGGTTCTATCTAGTTACGCGTTAAACCAACTAGAA	TTTTTTT	GTATGGAAAATGAGAGCTGCGTTTTAGAGCTAGAAATAGCAAGTTAAAATAAGGCTAGTCCGTTATCAACTTGAAAAAGTGGCACCGAGTCGGTGCGACGGCGGTCTCCGTCGTCAGGATCATGCTCTCATTTTCCGCGGTTCTATCTAGTTACGCGTTAAACCAACTAGAATTTTTTT
Figure 4a
ALB	attB	PE6b	twinPE		GACTGAAACTTCACAGAATA	GTTTGAGAGCTATGCTGGAAACAGCATAGCAAGTTCAAATAAGGCTAGTCCGTTATCAACTTGAAAAAGTGGCACCGAGTCGGTGC	ACGACGGAGACCGCCGTCGTCGACAAGCC	TCTGTGAAGTTTC	CAGTAG	CGCGGTTCTATCTAGTTACGCGTTAAACCAACTAGAA	TTTTTT	GACTGAAACTTCACAGAATAGTTTGAGAGCTATGCTGGAAACAGCATAGCAAGTTCAAATAAGGCTAGTCCGTTATCAACTTGAAAAAGTGGCACCGAGTCGGTGCACGACGGAGACCGCCGTCGTCGACAAGCCTCTGTGAAGTTTCCGCGGTTCTATCTAGTTACGCGTTAAACCAACTAGAATTTTTT	GATTTATGAGATCAACAGCAC	GTTTGAGAGCTATGCTGGAAACAGCATAGCAAGTTCAAATAAGGCTAGTCCGTTATCAACTTGAAAAAGTGGCACCGAGTCGGTGC	ACGACGGCGGTCTCCGTCGTCAGGATCAT	CTGTTGATCTCAT	CAGATT	CGCGGTTCTATCTAGTTACGCGTTAAACCAACTAGAA	TTTTTT	GATTTATGAGATCAACAGCACGTTTGAGAGCTATGCTGGAAACAGCATAGCAAGTTCAAATAAGGCTAGTCCGTTATCAACTTGAAAAAGTGGCACCGAGTCGGTGCACGACGGCGGTCTCCGTCGTCAGGATCATCTGTTGATCTCATCGCGGTTCTATCTAGTTACGCGTTAAACCAACTAGAATTTTTT
ALB	attP	PE6b	twinPE		GACTGAAACTTCACAGAATA	GTTTGAGAGCTATGCTGGAAACAGCATAGCAAGTTCAAATAAGGCTAGTCCGTTATCAACTTGAAAAAGTGGCACCGAGTCGGTGC	GTACACCACTGAGACCGCGGTGGTTGACCAGACAAACCT	TCTGTGAAGTTTC		CGCGGTTCTATCTAGTTACGCGTTAAACCAACTAGAA	TTTTTT	GACTGAAACTTCACAGAATAGTTTGAGAGCTATGCTGGAAACAGCATAGCAAGTTCAAATAAGGCTAGTCCGTTATCAACTTGAAAAAGTGGCACCGAGTCGGTGCGTACACCACTGAGACCGCGGTGGTTGACCAGACAAACCTTCTGTGAAGTTTCCGCGGTTCTATCTAGTTACGCGTTAAACCAACTAGAATTTTTT	GATTTATGAGATCAACAGCAC	GTTTGAGAGCTATGCTGGAAACAGCATAGCAAGTTCAAATAAGGCTAGTCCGTTATCAACTTGAAAAAGTGGCACCGAGTCGGTGC	GTCAACCACCGCGGTCTCAGTGGTGTACGGTACAAACCT	CTGTTGATCTCAT		CGCGGTTCTATCTAGTTACGCGTTAAACCAACTAGAA	TTTTTT	GATTTATGAGATCAACAGCACGTTTGAGAGCTATGCTGGAAACAGCATAGCAAGTTCAAATAAGGCTAGTCCGTTATCAACTTGAAAAAGTGGCACCGAGTCGGTGCGTCAACCACCGCGGTCTCAGTGGTGTACGGTACAAACCTCTGTTGATCTCATCGCGGTTCTATCTAGTTACGCGTTAAACCAACTAGAATTTTTT
B2M	attB	PEmax	twinPE		GAGTAGCGCGAGCACAGCTA	GTTTGAGAGCTATGCTGGAAACAGCATAGCAAGTTCAAATAAGGCTAGTCCGTTATCAACTTGAAAAAGTGGCACCGAGTCGGTGC	ACGACGGCGGTCTCCGTCGTCAGGATCAT	CTGTGCTCGCGCT		CGCGGTTCTATCTAGTTACGCGTTAAACCAACTAGAA	TTTTTT	GAGTAGCGCGAGCACAGCTAGTTTGAGAGCTATGCTGGAAACAGCATAGCAAGTTCAAATAAGGCTAGTCCGTTATCAACTTGAAAAAGTGGCACCGAGTCGGTGCACGACGGCGGTCTCCGTCGTCAGGATCATCTGTGCTCGCGCTCGCGGTTCTATCTAGTTACGCGTTAAACCAACTAGAATTTTTT	gTATAAGTGGAGGCGTCGCGC	GTTTGAGAGCTATGCTGGAAACAGCATAGCAAGTTCAAATAAGGCTAGTCCGTTATCAACTTGAAAAAGTGGCACCGAGTCGGTGC	ACGACGGAGACCGCCGTCGTCGACAAGCC	CGACGCCTC		CGCGGTTCTATCTAGTTACGCGTTAAACCAACTAGAA	TTTTTT	gTATAAGTGGAGGCGTCGCGCGTTTGAGAGCTATGCTGGAAACAGCATAGCAAGTTCAAATAAGGCTAGTCCGTTATCAACTTGAAAAAGTGGCACCGAGTCGGTGCACGACGGAGACCGCCGTCGTCGACAAGCCCGACGCCTCCGCGGTTCTATCTAGTTACGCGTTAAACCAACTAGAATTTTTT
B2M	attP	PEmax	twinPE		GAGTAGCGCGAGCACAGCTA	GTTTGAGAGCTATGCTGGAAACAGCATAGCAAGTTCAAATAAGGCTAGTCCGTTATCAACTTGAAAAAGTGGCACCGAGTCGGTGC	GTCAACCACCGCGGTCTCAGTGGTGTACGGTACAAACCT	CTGTGCTCGCGCT		CGCGGTTCTATCTAGTTACGCGTTAAACCAACTAGAA	TTTTTT	GAGTAGCGCGAGCACAGCTAGTTTGAGAGCTATGCTGGAAACAGCATAGCAAGTTCAAATAAGGCTAGTCCGTTATCAACTTGAAAAAGTGGCACCGAGTCGGTGCGTCAACCACCGCGGTCTCAGTGGTGTACGGTACAAACCTCTGTGCTCGCGCTCGCGGTTCTATCTAGTTACGCGTTAAACCAACTAGAATTTTTT	gTATAAGTGGAGGCGTCGCGC	GTTTGAGAGCTATGCTGGAAACAGCATAGCAAGTTCAAATAAGGCTAGTCCGTTATCAACTTGAAAAAGTGGCACCGAGTCGGTGC	GTACACCACTGAGACCGCGGTGGTTGACCAGACAAACCT	CGACGCCTC		CGCGGTTCTATCTAGTTACGCGTTAAACCAACTAGAA	TTTTTT	gTATAAGTGGAGGCGTCGCGCGTTTGAGAGCTATGCTGGAAACAGCATAGCAAGTTCAAATAAGGCTAGTCCGTTATCAACTTGAAAAAGTGGCACCGAGTCGGTGCGTACACCACTGAGACCGCGGTGGTTGACCAGACAAACCTCGACGCCTCCGCGGTTCTATCTAGTTACGCGTTAAACCAACTAGAATTTTTT
TRAC	attB	PE6c	twinPE		GTCAGGGTTCTGGATATCTGT	GTTTTAGAGCTAGAAATAGCAAGTTAAAATAAGGCTAGTCCGTTATCAACTTGAAAAAGTGGCACCGAGTCGGTGC	ACGACGGCGGTCTCCGTCGTCAGGATCAT	GATATCCAGAACC		CGCGGTTCTATCTAGTTACGCGTTAAACCAACTAGAA	TTTTTT	gTCAGGGTTCTGGATATCTGTGTTTTAGAGCTAGAAATAGCAAGTTAAAATAAGGCTAGTCCGTTATCAACTTGAAAAAGTGGCACCGAGTCGGTGCACGACGGCGGTCTCCGTCGTCAGGATCATGATATCCAGAACCCGCGGTTCTATCTAGTTACGCGTTAAACCAACTAGAATTTTTT	gAGCCTGGGTTGGGGCAAAGA	GTTTTAGAGCTAGAAATAGCAAGTTAAAATAAGGCTAGTCCGTTATCAACTTGAAAAAGTGGCACCGAGTCGGTGC	ACGACGGAGACCGCCGTCGTCGACAAGCC	TGCCCCAAC		CGCGGTTCTATCTAGTTACGCGTTAAACCAACTAGAA	TTTTTT	gAGCCTGGGTTGGGGCAAAGAGTTTTAGAGCTAGAAATAGCAAGTTAAAATAAGGCTAGTCCGTTATCAACTTGAAAAAGTGGCACCGAGTCGGTGCACGACGGAGACCGCCGTCGTCGACAAGCCTGCCCCAACCGCGGTTCTATCTAGTTACGCGTTAAACCAACTAGAATTTTTT
TRAC	attP	PEmax	twinPE		GTCAGGGTTCTGGATATCTGT	GTTTGAGAGCTATGCTGGAAACAGCATAGCAAGTTCAAATAAGGCTAGTCCGTTATCAACTTGAAAAAGTGGCACCGAGTCGGTGC	GTCAACCACCGCGGTCTCAGTGGTGTACGGTACAAACCT	GATATCCAGAACC		CGCGGTTCTATCTAGTTACGCGTTAAACCAACTAGAA	TTTTTT	gTCAGGGTTCTGGATATCTGTGTTTGAGAGCTATGCTGGAAACAGCATAGCAAGTTCAAATAAGGCTAGTCCGTTATCAACTTGAAAAAGTGGCACCGAGTCGGTGCGTCAACCACCGCGGTCTCAGTGGTGTACGGTACAAACCTGATATCCAGAACCCGCGGTTCTATCTAGTTACGCGTTAAACCAACTAGAATTTTTT	gAGCCTGGGTTGGGGCAAAGA	GTTTGAGAGCTATGCTGGAAACAGCATAGCAAGTTCAAATAAGGCTAGTCCGTTATCAACTTGAAAAAGTGGCACCGAGTCGGTGC	GTACACCACTGAGACCGCGGTGGTTGACCAGACAAACCT	TGCCCCAAC		CGCGGTTCTATCTAGTTACGCGTTAAACCAACTAGAA	TTTTTT	gAGCCTGGGTTGGGGCAAAGAGTTTGAGAGCTATGCTGGAAACAGCATAGCAAGTTCAAATAAGGCTAGTCCGTTATCAACTTGAAAAAGTGGCACCGAGTCGGTGCGTACACCACTGAGACCGCGGTGGTTGACCAGACAAACCTTGCCCCAACCGCGGTTCTATCTAGTTACGCGTTAAACCAACTAGAATTTTTT
CFTR	attB	PE6b	twinPE		GCCAGTTGGCTACCCAAACAA	GTTTGAGAGCTATGCTGGAAACAGCATAGCAAGTTCAAATAAGGCTAGTCCGTTATCAACTTGAAAAAGTGGCACCGAGTCGGTGC	ACGACGGAGACCGCCGTCGTCGACAAGCC	TTTGGGTAGCCAA		CGCGGTTCTATCTAGTTACGCGTTAAACCAACTAGAA	TTTTTT	GCCAGTTGGCTACCCAAACAAGTTTGAGAGCTATGCTGGAAACAGCATAGCAAGTTCAAATAAGGCTAGTCCGTTATCAACTTGAAAAAGTGGCACCGAGTCGGTGCACGACGGAGACCGCCGTCGTCGACAAGCCTTTGGGTAGCCAACGCGGTTCTATCTAGTTACGCGTTAAACCAACTAGAATTTTTT	GGACTGACTAAATGGAGTCA	GTTTGAGAGCTATGCTGGAAACAGCATAGCAAGTTCAAATAAGGCTAGTCCGTTATCAACTTGAAAAAGTGGCACCGAGTCGGTGC	ACGACGGCGGTCTCCGTCGTCAGGATCAT	CTCCATTTA		CGCGGTTCTATCTAGTTACGCGTTAAACCAACTAGAA	TTTTTT	GGACTGACTAAATGGAGTCAGTTTGAGAGCTATGCTGGAAACAGCATAGCAAGTTCAAATAAGGCTAGTCCGTTATCAACTTGAAAAAGTGGCACCGAGTCGGTGCACGACGGCGGTCTCCGTCGTCAGGATCATCTCCATTTACGCGGTTCTATCTAGTTACGCGTTAAACCAACTAGAATTTTTT
CFTR	attP	PE6c	twinPE		GCCAGTTGGCTACCCAAACAA	GTTTGAGAGCTATGCTGGAAACAGCATAGCAAGTTCAAATAAGGCTAGTCCGTTATCAACTTGAAAAAGTGGCACCGAGTCGGTGC	GTACACCACTGAGACCGCGGTGGTTGACCAGACAAACCT	TTTGGGTAGCCAA		CGCGGTTCTATCTAGTTACGCGTTAAACCAACTAGAA	TTTTTT	GCCAGTTGGCTACCCAAACAAGTTTGAGAGCTATGCTGGAAACAGCATAGCAAGTTCAAATAAGGCTAGTCCGTTATCAACTTGAAAAAGTGGCACCGAGTCGGTGCGTACACCACTGAGACCGCGGTGGTTGACCAGACAAACCTTTTGGGTAGCCAACGCGGTTCTATCTAGTTACGCGTTAAACCAACTAGAATTTTTT	GGACTGACTAAATGGAGTCA	GTTTGAGAGCTATGCTGGAAACAGCATAGCAAGTTCAAATAAGGCTAGTCCGTTATCAACTTGAAAAAGTGGCACCGAGTCGGTGC	GTCAACCACCGCGGTCTCAGTGGTGTACGGTACAAACCT	CTCCATTTA		CGCGGTTCTATCTAGTTACGCGTTAAACCAACTAGAA	TTTTTT	GGACTGACTAAATGGAGTCAGTTTGAGAGCTATGCTGGAAACAGCATAGCAAGTTCAAATAAGGCTAGTCCGTTATCAACTTGAAAAAGTGGCACCGAGTCGGTGCGTCAACCACCGCGGTCTCAGTGGTGTACGGTACAAACCTCTCCATTTACGCGGTTCTATCTAGTTACGCGTTAAACCAACTAGAATTTTTT
GBA1	attB	PEmax	twinPE		GAATGGGTGGGAAGAGTGGTG	GTTTGAGAGCTATGCTGGAAACAGCATAGCAAGTTCAAATAAGGCTAGTCCGTTATCAACTTGAAAAAGTGGCACCGAGTCGGTGC	ACGACGGAGACCGCCGTCGTCGACAAGCC	CACTCTTCCCACC		CGCGGTTCTATCTAGTTACGCGTTAAACCAACTAGAA	TTTTTT	GAATGGGTGGGAAGAGTGGTGGTTTGAGAGCTATGCTGGAAACAGCATAGCAAGTTCAAATAAGGCTAGTCCGTTATCAACTTGAAAAAGTGGCACCGAGTCGGTGCACGACGGAGACCGCCGTCGTCGACAAGCCCACTCTTCCCACCCGCGGTTCTATCTAGTTACGCGTTAAACCAACTAGAATTTTTT	GACAAGGCCCACAGAAACCT	GTTTGAGAGCTATGCTGGAAACAGCATAGCAAGTTCAAATAAGGCTAGTCCGTTATCAACTTGAAAAAGTGGCACCGAGTCGGTGC	ACGACGGCGGTCTCCGTCGTCAGGATCAT	TTTCTGTGGGCCT		CGCGGTTCTATCTAGTTACGCGTTAAACCAACTAGAA	TTTTTT	GACAAGGCCCACAGAAACCTGTTTGAGAGCTATGCTGGAAACAGCATAGCAAGTTCAAATAAGGCTAGTCCGTTATCAACTTGAAAAAGTGGCACCGAGTCGGTGCACGACGGCGGTCTCCGTCGTCAGGATCATTTTCTGTGGGCCTCGCGGTTCTATCTAGTTACGCGTTAAACCAACTAGAATTTTTT
GBA1	attP	PEmax	twinPE		GAATGGGTGGGAAGAGTGGTG	GTTTGAGAGCTATGCTGGAAACAGCATAGCAAGTTCAAATAAGGCTAGTCCGTTATCAACTTGAAAAAGTGGCACCGAGTCGGTGC	GTACACCACTGAGACCGCGGTGGTTGACCAGACAAACCT	CACTCTTCCCACC		CGCGGTTCTATCTAGTTACGCGTTAAACCAACTAGAA	TTTTTT	GAATGGGTGGGAAGAGTGGTGGTTTGAGAGCTATGCTGGAAACAGCATAGCAAGTTCAAATAAGGCTAGTCCGTTATCAACTTGAAAAAGTGGCACCGAGTCGGTGCGTACACCACTGAGACCGCGGTGGTTGACCAGACAAACCTCACTCTTCCCACCCGCGGTTCTATCTAGTTACGCGTTAAACCAACTAGAATTTTTT	GACAAGGCCCACAGAAACCT	GTTTGAGAGCTATGCTGGAAACAGCATAGCAAGTTCAAATAAGGCTAGTCCGTTATCAACTTGAAAAAGTGGCACCGAGTCGGTGC	GTCAACCACCGCGGTCTCAGTGGTGTACGGTACAAACCT	TTTCTGTGGGCCT		CGCGGTTCTATCTAGTTACGCGTTAAACCAACTAGAA	TTTTTT	GACAAGGCCCACAGAAACCTGTTTGAGAGCTATGCTGGAAACAGCATAGCAAGTTCAAATAAGGCTAGTCCGTTATCAACTTGAAAAAGTGGCACCGAGTCGGTGCGTCAACCACCGCGGTCTCAGTGGTGTACGGTACAAACCTTTTCTGTGGGCCTCGCGGTTCTATCTAGTTACGCGTTAAACCAACTAGAATTTTTT
COL7A1	attB	PE6b	twinPE		GACGAAGAAGAAGAAGTCAC	GTTTTAGAGCTAGAAATAGCAAGTTAAAATAAGGCTAGTCCGTTATCAACTTGAAAAAGTGGCACCGAGTCGGTGC	ACGACGGCGGTCTCCGTCGTCAGGATCAT	ACTTCTTCTTCTT		CGCGGTTCTATCTAGTTACGCGTTAAACCAACTAGAA	TTTTTT	GACGAAGAAGAAGAAGTCACGTTTTAGAGCTAGAAATAGCAAGTTAAAATAAGGCTAGTCCGTTATCAACTTGAAAAAGTGGCACCGAGTCGGTGCACGACGGCGGTCTCCGTCGTCAGGATCATACTTCTTCTTCTTCGCGGTTCTATCTAGTTACGCGTTAAACCAACTAGAATTTTTT	GTGGGTGACTGAGTCCTGAT	GTTTTAGAGCTAGAAATAGCAAGTTAAAATAAGGCTAGTCCGTTATCAACTTGAAAAAGTGGCACCGAGTCGGTGC	ACGACGGAGACCGCCGTCGTCGACAAGCC	AGGACTCAG		CGCGGTTCTATCTAGTTACGCGTTAAACCAACTAGAA	TTTTTT	GTGGGTGACTGAGTCCTGATGTTTTAGAGCTAGAAATAGCAAGTTAAAATAAGGCTAGTCCGTTATCAACTTGAAAAAGTGGCACCGAGTCGGTGCACGACGGAGACCGCCGTCGTCGACAAGCCAGGACTCAGCGCGGTTCTATCTAGTTACGCGTTAAACCAACTAGAATTTTTT
COL7A1	attP	PE6b	twinPE		GACGAAGAAGAAGAAGTCAC	GTTTTAGAGCTAGAAATAGCAAGTTAAAATAAGGCTAGTCCGTTATCAACTTGAAAAAGTGGCACCGAGTCGGTGC	GTCAACCACCGCGGTCTCAGTGGTGTACGGTACAAACCT	ACTTCTTCTTCTT		CGCGGTTCTATCTAGTTACGCGTTAAACCAACTAGAA	TTTTTT	GACGAAGAAGAAGAAGTCACGTTTTAGAGCTAGAAATAGCAAGTTAAAATAAGGCTAGTCCGTTATCAACTTGAAAAAGTGGCACCGAGTCGGTGCGTCAACCACCGCGGTCTCAGTGGTGTACGGTACAAACCTACTTCTTCTTCTTCGCGGTTCTATCTAGTTACGCGTTAAACCAACTAGAATTTTTT	GTGGGTGACTGAGTCCTGAT	GTTTTAGAGCTAGAAATAGCAAGTTAAAATAAGGCTAGTCCGTTATCAACTTGAAAAAGTGGCACCGAGTCGGTGC	GTACACCACTGAGACCGCGGTGGTTGACCAGACAAACCT	AGGACTCAG		CGCGGTTCTATCTAGTTACGCGTTAAACCAACTAGAA	TTTTTT	GTGGGTGACTGAGTCCTGATGTTTTAGAGCTAGAAATAGCAAGTTAAAATAAGGCTAGTCCGTTATCAACTTGAAAAAGTGGCACCGAGTCGGTGCGTACACCACTGAGACCGCGGTGGTTGACCAGACAAACCTAGGACTCAGCGCGGTTCTATCTAGTTACGCGTTAAACCAACTAGAATTTTTT
FANCA	attB	PEmax	twinPE		GCTTCCCGCCAGAGCCTCCGC	GTTTGAGAGCTATGCTGGAAACAGCATAGCAAGTTCAAATAAGGCTAGTCCGTTATCAACTTGAAAAAGTGGCACCGAGTCGGTGC	ACGACGGAGACCGCCGTCGTCGACAAGCC	GAGGCTCTG		CGCGGTTCTATCTAGTTACGCGTTAAACCAACTAGAA	TTTTTT	gCTTCCCGCCAGAGCCTCCGCGTTTGAGAGCTATGCTGGAAACAGCATAGCAAGTTCAAATAAGGCTAGTCCGTTATCAACTTGAAAAAGTGGCACCGAGTCGGTGCACGACGGAGACCGCCGTCGTCGACAAGCCGAGGCTCTGCGCGGTTCTATCTAGTTACGCGTTAAACCAACTAGAATTTTTT	GCCCACCCCGCACAGCCCCC	GTTTGAGAGCTATGCTGGAAACAGCATAGCAAGTTCAAATAAGGCTAGTCCGTTATCAACTTGAAAAAGTGGCACCGAGTCGGTGC	ACGACGGCGGTCTCCGTCGTCAGGATCAT	GGCTGTGCG		CGCGGTTCTATCTAGTTACGCGTTAAACCAACTAGAA	TTTTTT	GCCCACCCCGCACAGCCCCCGTTTGAGAGCTATGCTGGAAACAGCATAGCAAGTTCAAATAAGGCTAGTCCGTTATCAACTTGAAAAAGTGGCACCGAGTCGGTGCACGACGGCGGTCTCCGTCGTCAGGATCATGGCTGTGCGCGCGGTTCTATCTAGTTACGCGTTAAACCAACTAGAATTTTTT
FANCA	attP	PEmax	twinPE		GCTTCCCGCCAGAGCCTCCGC	GTTTGAGAGCTATGCTGGAAACAGCATAGCAAGTTCAAATAAGGCTAGTCCGTTATCAACTTGAAAAAGTGGCACCGAGTCGGTGC	GTACACCACTGAGACCGCGGTGGTTGACCAGACAAACCT	GAGGCTCTG		CGCGGTTCTATCTAGTTACGCGTTAAACCAACTAGAA	TTTTTT	gCTTCCCGCCAGAGCCTCCGCGTTTGAGAGCTATGCTGGAAACAGCATAGCAAGTTCAAATAAGGCTAGTCCGTTATCAACTTGAAAAAGTGGCACCGAGTCGGTGCGTACACCACTGAGACCGCGGTGGTTGACCAGACAAACCTGAGGCTCTGCGCGGTTCTATCTAGTTACGCGTTAAACCAACTAGAATTTTTT	GCCCACCCCGCACAGCCCCC	GTTTGAGAGCTATGCTGGAAACAGCATAGCAAGTTCAAATAAGGCTAGTCCGTTATCAACTTGAAAAAGTGGCACCGAGTCGGTGC	GTCAACCACCGCGGTCTCAGTGGTGTACGGTACAAACCT	GGCTGTGCG		CGCGGTTCTATCTAGTTACGCGTTAAACCAACTAGAA	TTTTTT	GCCCACCCCGCACAGCCCCCGTTTGAGAGCTATGCTGGAAACAGCATAGCAAGTTCAAATAAGGCTAGTCCGTTATCAACTTGAAAAAGTGGCACCGAGTCGGTGCGTCAACCACCGCGGTCTCAGTGGTGTACGGTACAAACCTGGCTGTGCGCGCGGTTCTATCTAGTTACGCGTTAAACCAACTAGAATTTTTT
Smn1	attB	PE6d	twinPE		GTGATCAGTCCCAGCTCCTG	GTTTTAGAGCTAGAAATAGCAAGTTAAAATAAGGCTAGTCCGTTATCAACTTGAAAAAGTGGCACCGAGTCGGTGC	ACGACGGAGACCGCCGTCGTCGACAAGCC	GAGCTGGGACTGA		CGCGGTTCTATCTAGTTACGCGTTAAACCAACTAGAA	TTTTTT	GTGATCAGTCCCAGCTCCTGGTTTTAGAGCTAGAAATAGCAAGTTAAAATAAGGCTAGTCCGTTATCAACTTGAAAAAGTGGCACCGAGTCGGTGCACGACGGAGACCGCCGTCGTCGACAAGCCGAGCTGGGACTGACGCGGTTCTATCTAGTTACGCGTTAAACCAACTAGAATTTTTT	GCCATACCATAAGACGACCG	GTTTTAGAGCTAGAAATAGCAAGTTAAAATAAGGCTAGTCCGTTATCAACTTGAAAAAGTGGCACCGAGTCGGTGC	ACGACGGCGGTCTCCGTCGTCAGGATCAT	TCGTCTTAT		CGCGGTTCTATCTAGTTACGCGTTAAACCAACTAGAA	TTTTTT	GCCATACCATAAGACGACCGGTTTTAGAGCTAGAAATAGCAAGTTAAAATAAGGCTAGTCCGTTATCAACTTGAAAAAGTGGCACCGAGTCGGTGCACGACGGCGGTCTCCGTCGTCAGGATCATTCGTCTTATCGCGGTTCTATCTAGTTACGCGTTAAACCAACTAGAATTTTTT
Smn1	attP	PE6d	twinPE		GTGATCAGTCCCAGCTCCTG	GTTTTAGAGCTAGAAATAGCAAGTTAAAATAAGGCTAGTCCGTTATCAACTTGAAAAAGTGGCACCGAGTCGGTGC	GTACACCACTGAGACCGCGGTGGTTGACCAGACAAACCT	GAGCTGGGACTGA		CGCGGTTCTATCTAGTTACGCGTTAAACCAACTAGAA	TTTTTT	GTGATCAGTCCCAGCTCCTGGTTTTAGAGCTAGAAATAGCAAGTTAAAATAAGGCTAGTCCGTTATCAACTTGAAAAAGTGGCACCGAGTCGGTGCGTACACCACTGAGACCGCGGTGGTTGACCAGACAAACCTGAGCTGGGACTGACGCGGTTCTATCTAGTTACGCGTTAAACCAACTAGAATTTTTT	GCCATACCATAAGACGACCG	GTTTTAGAGCTAGAAATAGCAAGTTAAAATAAGGCTAGTCCGTTATCAACTTGAAAAAGTGGCACCGAGTCGGTGC	GTCAACCACCGCGGTCTCAGTGGTGTACGGTACAAACCT	TCGTCTTAT		CGCGGTTCTATCTAGTTACGCGTTAAACCAACTAGAA	TTTTTT	GCCATACCATAAGACGACCGGTTTTAGAGCTAGAAATAGCAAGTTAAAATAAGGCTAGTCCGTTATCAACTTGAAAAAGTGGCACCGAGTCGGTGCGTCAACCACCGCGGTCTCAGTGGTGTACGGTACAAACCTTCGTCTTATCGCGGTTCTATCTAGTTACGCGTTAAACCAACTAGAATTTTTT
Figure 4b, 4c
AAVS1	attB	PEmax	twinPE		GCTGGCCCCCCACCGCCCCA	GTTTTAGAGCTAGAAATAGCAAGTTAAAATAAGGCTAGTCCGTTATCAACTTGAAAAAGTGGCACCGAGTCGGTGC	ACGACGGAGACCGCCGTCGTCGACAAGCC	GGCGGTGGGGGGC		CGCGGTTCTATCTAGTTACGCGTTAAACCAACTAGAA	TTTTTT	GCTGGCCCCCCACCGCCCCAGTTTTAGAGCTAGAAATAGCAAGTTAAAATAAGGCTAGTCCGTTATCAACTTGAAAAAGTGGCACCGAGTCGGTGCACGACGGAGACCGCCGTCGTCGACAAGCCGGCGGTGGGGGGCCGCGGTTCTATCTAGTTACGCGTTAAACCAACTAGAATTTTTT	GCGACTCCTGGAAGTGGCCA	GTTTTAGAGCTAGAAATAGCAAGTTAAAATAAGGCTAGTCCGTTATCAACTTGAAAAAGTGGCACCGAGTCGGTGC	ACGACGGCGGTCTCCGTCGTCAGGATCAT	CCACTTCCAGGAG		CGCGGTTCTATCTAGTTACGCGTTAAACCAACTAGAA	TTTTTT	GCGACTCCTGGAAGTGGCCAGTTTTAGAGCTAGAAATAGCAAGTTAAAATAAGGCTAGTCCGTTATCAACTTGAAAAAGTGGCACCGAGTCGGTGCACGACGGCGGTCTCCGTCGTCAGGATCATCCACTTCCAGGAGCGCGGTTCTATCTAGTTACGCGTTAAACCAACTAGAATTTTTT
AAVS1	attP	PEmax	twinPE		GCTGGCCCCCCACCGCCCCA	GTTTTAGAGCTAGAAATAGCAAGTTAAAATAAGGCTAGTCCGTTATCAACTTGAAAAAGTGGCACCGAGTCGGTGC	GTACACCACTGAGACCGCGGTGGTTGACCAGACAAACCT	GGCGGTGGGGGGC		CGCGGTTCTATCTAGTTACGCGTTAAACCAACTAGAA	TTTTTTT	GCTGGCCCCCCACCGCCCCAGTTTTAGAGCTAGAAATAGCAAGTTAAAATAAGGCTAGTCCGTTATCAACTTGAAAAAGTGGCACCGAGTCGGTGCGTACACCACTGAGACCGCGGTGGTTGACCAGACAAACCTGGCGGTGGGGGGCCGCGGTTCTATCTAGTTACGCGTTAAACCAACTAGAATTTTTTT	GCGACTCCTGGAAGTGGCCA	GTTTTAGAGCTAGAAATAGCAAGTTAAAATAAGGCTAGTCCGTTATCAACTTGAAAAAGTGGCACCGAGTCGGTGC	GTCAACCACCGCGGTCTCAGTGGTGTACGGTACAAACCT	CCACTTCCAGGAG		CGCGGTTCTATCTAGTTACGCGTTAAACCAACTAGAA	TTTTTTT	GCGACTCCTGGAAGTGGCCAGTTTTAGAGCTAGAAATAGCAAGTTAAAATAAGGCTAGTCCGTTATCAACTTGAAAAAGTGGCACCGAGTCGGTGCGTCAACCACCGCGGTCTCAGTGGTGTACGGTACAAACCTCCACTTCCAGGAGCGCGGTTCTATCTAGTTACGCGTTAAACCAACTAGAATTTTTTT
CCR5	attB	PE6b	twinPE	16-bp overlap between attB	GAAGTGTGATCACTTGGGTGG	GTTTTAGAGCTAGAAATAGCAAGTTAAAATAAGGCTAGTCCGTTATCAACTTGAAAAAGTGGCACCGAGTCGGTGC	GACGGAGACCGCCGTCGTCGACAAGCC	CCCAAGTGATC		CGCGGTTCTATCTAGTTACGCGTTAAACCAACTAGAA	TTTTTTT	GAAGTGTGATCACTTGGGTGGGTTTTAGAGCTAGAAATAGCAAGTTAAAATAAGGCTAGTCCGTTATCAACTTGAAAAAGTGGCACCGAGTCGGTGCGACGGAGACCGCCGTCGTCGACAAGCCCCCAAGTGATCCGCGGTTCTATCTAGTTACGCGTTAAACCAACTAGAATTTTTTT	GTATGGAAAATGAGAGCTGC	GTTTTAGAGCTAGAAATAGCAAGTTAAAATAAGGCTAGTCCGTTATCAACTTGAAAAAGTGGCACCGAGTCGGTGC	GACGGCGGTCTCCGTCGTCAGGATCAT	GCTCTCATTTTC		CGCGGTTCTATCTAGTTACGCGTTAAACCAACTAGAA	TTTTTTT	GTATGGAAAATGAGAGCTGCGTTTTAGAGCTAGAAATAGCAAGTTAAAATAAGGCTAGTCCGTTATCAACTTGAAAAAGTGGCACCGAGTCGGTGCGACGGCGGTCTCCGTCGTCAGGATCATGCTCTCATTTTCCGCGGTTCTATCTAGTTACGCGTTAAACCAACTAGAATTTTTTT
CCR5	attP	PE6b	twinPE		GAAGTGTGATCACTTGGGTGG	GTTTGAGAGCTATGCTGGAAACAGCATAGCAAGTTCAAATAAGGCTAGTCCGTTATCAACTTGAAAAAGTGGCACCGAGTCGGTGC	GTACACCACTGAGACCGCGGTGGTTGACCAGACAAACCT	CCCAAGTGATC		CGCGGTTCTATCTAGTTACGCGTTAAACCAACTAGAA	TTTTTT	GAAGTGTGATCACTTGGGTGGGTTTGAGAGCTATGCTGGAAACAGCATAGCAAGTTCAAATAAGGCTAGTCCGTTATCAACTTGAAAAAGTGGCACCGAGTCGGTGCGTACACCACTGAGACCGCGGTGGTTGACCAGACAAACCTCCCAAGTGATCCGCGGTTCTATCTAGTTACGCGTTAAACCAACTAGAATTTTTT	GTATGGAAAATGAGAGCTGC	GTTTGAGAGCTATGCTGGAAACAGCATAGCAAGTTCAAATAAGGCTAGTCCGTTATCAACTTGAAAAAGTGGCACCGAGTCGGTGC	GTCAACCACCGCGGTCTCAGTGGTGTACGGTACAAACCT	GCTCTCATTTTC		CGCGGTTCTATCTAGTTACGCGTTAAACCAACTAGAA	TTTTTT	GTATGGAAAATGAGAGCTGCGTTTGAGAGCTATGCTGGAAACAGCATAGCAAGTTCAAATAAGGCTAGTCCGTTATCAACTTGAAAAAGTGGCACCGAGTCGGTGCGTCAACCACCGCGGTCTCAGTGGTGTACGGTACAAACCTGCTCTCATTTTCCGCGGTTCTATCTAGTTACGCGTTAAACCAACTAGAATTTTTT
ACTB	attB	PEmax	twinPE		GCTATTCTCGCAGCTCACCA	GTTTTAGAGCTAGAAATAGCAAGTTAAAATAAGGCTAGTCCGTTATCAACTTGAAAAAGTGGCACCGAGTCGGTGC	ACGACGGAGACCGCCGTCGTCGACAAGCC	TGAGCTGCGAGAA		CGCGGTTCTATCTAGTTACGCGTTAAACCAACTAGAA	TTTTTT	GCTATTCTCGCAGCTCACCAGTTTTAGAGCTAGAAATAGCAAGTTAAAATAAGGCTAGTCCGTTATCAACTTGAAAAAGTGGCACCGAGTCGGTGCACGACGGAGACCGCCGTCGTCGACAAGCCTGAGCTGCGAGAACGCGGTTCTATCTAGTTACGCGTTAAACCAACTAGAATTTTTT	GTGGAGGGGAAGACGGCCCGG	GTTTTAGAGCTAGAAATAGCAAGTTAAAATAAGGCTAGTCCGTTATCAACTTGAAAAAGTGGCACCGAGTCGGTGC	ACGACGGCGGTCTCCGTCGTCAGGATCAT	GGCCGTCTT		CGCGGTTCTATCTAGTTACGCGTTAAACCAACTAGAA	TTTTTT	GTGGAGGGGAAGACGGCCCGGGTTTTAGAGCTAGAAATAGCAAGTTAAAATAAGGCTAGTCCGTTATCAACTTGAAAAAGTGGCACCGAGTCGGTGCACGACGGCGGTCTCCGTCGTCAGGATCATGGCCGTCTTCGCGGTTCTATCTAGTTACGCGTTAAACCAACTAGAATTTTTT
ACTB	attP	PEmax	twinPE		GCTATTCTCGCAGCTCACCA	GTTTTAGAGCTAGAAATAGCAAGTTAAAATAAGGCTAGTCCGTTATCAACTTGAAAAAGTGGCACCGAGTCGGTGC	GTACACCACTGAGACCGCGGTGGTTGACCAGACAAACCT	TGAGCTGCGAGAA		CGCGGTTCTATCTAGTTACGCGTTAAACCAACTAGAA	TTTTTT	GCTATTCTCGCAGCTCACCAGTTTTAGAGCTAGAAATAGCAAGTTAAAATAAGGCTAGTCCGTTATCAACTTGAAAAAGTGGCACCGAGTCGGTGCGTACACCACTGAGACCGCGGTGGTTGACCAGACAAACCTTGAGCTGCGAGAACGCGGTTCTATCTAGTTACGCGTTAAACCAACTAGAATTTTTT	GTGGAGGGGAAGACGGCCCGG	GTTTTAGAGCTAGAAATAGCAAGTTAAAATAAGGCTAGTCCGTTATCAACTTGAAAAAGTGGCACCGAGTCGGTGC	GTCAACCACCGCGGTCTCAGTGGTGTACGGTACAAACCT	GGCCGTCTT		CGCGGTTCTATCTAGTTACGCGTTAAACCAACTAGAA	TTTTTT	GTGGAGGGGAAGACGGCCCGGGTTTTAGAGCTAGAAATAGCAAGTTAAAATAAGGCTAGTCCGTTATCAACTTGAAAAAGTGGCACCGAGTCGGTGCGTCAACCACCGCGGTCTCAGTGGTGTACGGTACAAACCTGGCCGTCTTCGCGGTTCTATCTAGTTACGCGTTAAACCAACTAGAATTTTTT
Rosa26	attB	PE6d	twinPE		GCTACTGTTCACTCTAACAG	GTTTGAGAGCTATGCTGGAAACAGCATAGCAAGTTCAAATAAGGCTAGTCCGTTATCAACTTGAAAAAGTGGCACCGAGTCGGTGC	ACGACGGAGACCGCCGTCGTCGACAAGCC	TTAGAGTGAA	CAGTAG	CGCGGTTCTATCTAGTTACGCGTTAAACCAACTAGAA	TTTTTT	GCTACTGTTCACTCTAACAGGTTTGAGAGCTATGCTGGAAACAGCATAGCAAGTTCAAATAAGGCTAGTCCGTTATCAACTTGAAAAAGTGGCACCGAGTCGGTGCACGACGGAGACCGCCGTCGTCGACAAGCCTTAGAGTGAACGCGGTTCTATCTAGTTACGCGTTAAACCAACTAGAATTTTTT	GAATCTGCTAGTATATCCGT	GTTTGAGAGCTATGCTGGAAACAGCATAGCAAGTTCAAATAAGGCTAGTCCGTTATCAACTTGAAAAAGTGGCACCGAGTCGGTGC	ACGACGGCGGTCTCCGTCGTCAGGATCAT	GATATACTAG	CAGATT	CGCGGTTCTATCTAGTTACGCGTTAAACCAACTAGAA	TTTTTT	GAATCTGCTAGTATATCCGTGTTTGAGAGCTATGCTGGAAACAGCATAGCAAGTTCAAATAAGGCTAGTCCGTTATCAACTTGAAAAAGTGGCACCGAGTCGGTGCACGACGGCGGTCTCCGTCGTCAGGATCATGATATACTAGCGCGGTTCTATCTAGTTACGCGTTAAACCAACTAGAATTTTTT
Rosa26	attP	PE6d	twinPE		GCTACTGTTCACTCTAACAG	GTTTGAGAGCTATGCTGGAAACAGCATAGCAAGTTCAAATAAGGCTAGTCCGTTATCAACTTGAAAAAGTGGCACCGAGTCGGTGC	GTACACCACTGAGACCGCGGTGGTTGACCAGACAAACCT	TTAGAGTGAA	CAGTAG	CGCGGTTCTATCTAGTTACGCGTTAAACCAACTAGAA	TTTTTT	GCTACTGTTCACTCTAACAGGTTTGAGAGCTATGCTGGAAACAGCATAGCAAGTTCAAATAAGGCTAGTCCGTTATCAACTTGAAAAAGTGGCACCGAGTCGGTGCGTACACCACTGAGACCGCGGTGGTTGACCAGACAAACCTTTAGAGTGAACGCGGTTCTATCTAGTTACGCGTTAAACCAACTAGAATTTTTT	GAATCTGCTAGTATATCCGT	GTTTGAGAGCTATGCTGGAAACAGCATAGCAAGTTCAAATAAGGCTAGTCCGTTATCAACTTGAAAAAGTGGCACCGAGTCGGTGC	GTCAACCACCGCGGTCTCAGTGGTGTACGGTACAAACCT	GATATACTAG	CAGATT	CGCGGTTCTATCTAGTTACGCGTTAAACCAACTAGAA	TTTTTT	GAATCTGCTAGTATATCCGTGTTTGAGAGCTATGCTGGAAACAGCATAGCAAGTTCAAATAAGGCTAGTCCGTTATCAACTTGAAAAAGTGGCACCGAGTCGGTGCGTCAACCACCGCGGTCTCAGTGGTGTACGGTACAAACCTGATATACTAGCGCGGTTCTATCTAGTTACGCGTTAAACCAACTAGAATTTTTT
ALB	attB	PE6b	twinPE		GACTGAAACTTCACAGAATA	GTTTGAGAGCTATGCTGGAAACAGCATAGCAAGTTCAAATAAGGCTAGTCCGTTATCAACTTGAAAAAGTGGCACCGAGTCGGTGC	ACGACGGAGACCGCCGTCGTCGACAAGCC	TCTGTGAAGTTTC	CAGTAG	CGCGGTTCTATCTAGTTACGCGTTAAACCAACTAGAA	TTTTTT	GACTGAAACTTCACAGAATAGTTTGAGAGCTATGCTGGAAACAGCATAGCAAGTTCAAATAAGGCTAGTCCGTTATCAACTTGAAAAAGTGGCACCGAGTCGGTGCACGACGGAGACCGCCGTCGTCGACAAGCCTCTGTGAAGTTTCCGCGGTTCTATCTAGTTACGCGTTAAACCAACTAGAATTTTTT	GATTTATGAGATCAACAGCAC	GTTTGAGAGCTATGCTGGAAACAGCATAGCAAGTTCAAATAAGGCTAGTCCGTTATCAACTTGAAAAAGTGGCACCGAGTCGGTGC	ACGACGGCGGTCTCCGTCGTCAGGATCAT	CTGTTGATCTCAT	CAGATT	CGCGGTTCTATCTAGTTACGCGTTAAACCAACTAGAA	TTTTTT	GATTTATGAGATCAACAGCACGTTTGAGAGCTATGCTGGAAACAGCATAGCAAGTTCAAATAAGGCTAGTCCGTTATCAACTTGAAAAAGTGGCACCGAGTCGGTGCACGACGGCGGTCTCCGTCGTCAGGATCATCTGTTGATCTCATCGCGGTTCTATCTAGTTACGCGTTAAACCAACTAGAATTTTTT
ALB	attP	PE6b	twinPE		GACTGAAACTTCACAGAATA	GTTTGAGAGCTATGCTGGAAACAGCATAGCAAGTTCAAATAAGGCTAGTCCGTTATCAACTTGAAAAAGTGGCACCGAGTCGGTGC	GTACACCACTGAGACCGCGGTGGTTGACCAGACAAACCT	TCTGTGAAGTTTC		CGCGGTTCTATCTAGTTACGCGTTAAACCAACTAGAA	TTTTTT	GACTGAAACTTCACAGAATAGTTTGAGAGCTATGCTGGAAACAGCATAGCAAGTTCAAATAAGGCTAGTCCGTTATCAACTTGAAAAAGTGGCACCGAGTCGGTGCGTACACCACTGAGACCGCGGTGGTTGACCAGACAAACCTTCTGTGAAGTTTCCGCGGTTCTATCTAGTTACGCGTTAAACCAACTAGAATTTTTT	GATTTATGAGATCAACAGCAC	GTTTGAGAGCTATGCTGGAAACAGCATAGCAAGTTCAAATAAGGCTAGTCCGTTATCAACTTGAAAAAGTGGCACCGAGTCGGTGC	GTCAACCACCGCGGTCTCAGTGGTGTACGGTACAAACCT	CTGTTGATCTCAT		CGCGGTTCTATCTAGTTACGCGTTAAACCAACTAGAA	TTTTTT	GATTTATGAGATCAACAGCACGTTTGAGAGCTATGCTGGAAACAGCATAGCAAGTTCAAATAAGGCTAGTCCGTTATCAACTTGAAAAAGTGGCACCGAGTCGGTGCGTCAACCACCGCGGTCTCAGTGGTGTACGGTACAAACCTCTGTTGATCTCATCGCGGTTCTATCTAGTTACGCGTTAAACCAACTAGAATTTTTT
B2M	attB	PEmax	twinPE		GAGTAGCGCGAGCACAGCTA	GTTTGAGAGCTATGCTGGAAACAGCATAGCAAGTTCAAATAAGGCTAGTCCGTTATCAACTTGAAAAAGTGGCACCGAGTCGGTGC	ACGACGGCGGTCTCCGTCGTCAGGATCAT	CTGTGCTCGCGCT		CGCGGTTCTATCTAGTTACGCGTTAAACCAACTAGAA	TTTTTT	GAGTAGCGCGAGCACAGCTAGTTTGAGAGCTATGCTGGAAACAGCATAGCAAGTTCAAATAAGGCTAGTCCGTTATCAACTTGAAAAAGTGGCACCGAGTCGGTGCACGACGGCGGTCTCCGTCGTCAGGATCATCTGTGCTCGCGCTCGCGGTTCTATCTAGTTACGCGTTAAACCAACTAGAATTTTTT	gTATAAGTGGAGGCGTCGCGC	GTTTGAGAGCTATGCTGGAAACAGCATAGCAAGTTCAAATAAGGCTAGTCCGTTATCAACTTGAAAAAGTGGCACCGAGTCGGTGC	ACGACGGAGACCGCCGTCGTCGACAAGCC	CGACGCCTC		CGCGGTTCTATCTAGTTACGCGTTAAACCAACTAGAA	TTTTTT	gTATAAGTGGAGGCGTCGCGCGTTTGAGAGCTATGCTGGAAACAGCATAGCAAGTTCAAATAAGGCTAGTCCGTTATCAACTTGAAAAAGTGGCACCGAGTCGGTGCACGACGGAGACCGCCGTCGTCGACAAGCCCGACGCCTCCGCGGTTCTATCTAGTTACGCGTTAAACCAACTAGAATTTTTT
B2M	attP	PEmax	twinPE		GAGTAGCGCGAGCACAGCTA	GTTTGAGAGCTATGCTGGAAACAGCATAGCAAGTTCAAATAAGGCTAGTCCGTTATCAACTTGAAAAAGTGGCACCGAGTCGGTGC	GTCAACCACCGCGGTCTCAGTGGTGTACGGTACAAACCT	CTGTGCTCGCGCT		CGCGGTTCTATCTAGTTACGCGTTAAACCAACTAGAA	TTTTTT	GAGTAGCGCGAGCACAGCTAGTTTGAGAGCTATGCTGGAAACAGCATAGCAAGTTCAAATAAGGCTAGTCCGTTATCAACTTGAAAAAGTGGCACCGAGTCGGTGCGTCAACCACCGCGGTCTCAGTGGTGTACGGTACAAACCTCTGTGCTCGCGCTCGCGGTTCTATCTAGTTACGCGTTAAACCAACTAGAATTTTTT	gTATAAGTGGAGGCGTCGCGC	GTTTGAGAGCTATGCTGGAAACAGCATAGCAAGTTCAAATAAGGCTAGTCCGTTATCAACTTGAAAAAGTGGCACCGAGTCGGTGC	GTACACCACTGAGACCGCGGTGGTTGACCAGACAAACCT	CGACGCCTC		CGCGGTTCTATCTAGTTACGCGTTAAACCAACTAGAA	TTTTTT	gTATAAGTGGAGGCGTCGCGCGTTTGAGAGCTATGCTGGAAACAGCATAGCAAGTTCAAATAAGGCTAGTCCGTTATCAACTTGAAAAAGTGGCACCGAGTCGGTGCGTACACCACTGAGACCGCGGTGGTTGACCAGACAAACCTCGACGCCTCCGCGGTTCTATCTAGTTACGCGTTAAACCAACTAGAATTTTTT
TRAC	attB	PE6c	twinPE		GTCAGGGTTCTGGATATCTGT	GTTTTAGAGCTAGAAATAGCAAGTTAAAATAAGGCTAGTCCGTTATCAACTTGAAAAAGTGGCACCGAGTCGGTGC	ACGACGGCGGTCTCCGTCGTCAGGATCAT	GATATCCAGAACC		CGCGGTTCTATCTAGTTACGCGTTAAACCAACTAGAA	TTTTTT	gTCAGGGTTCTGGATATCTGTGTTTTAGAGCTAGAAATAGCAAGTTAAAATAAGGCTAGTCCGTTATCAACTTGAAAAAGTGGCACCGAGTCGGTGCACGACGGCGGTCTCCGTCGTCAGGATCATGATATCCAGAACCCGCGGTTCTATCTAGTTACGCGTTAAACCAACTAGAATTTTTT	gAGCCTGGGTTGGGGCAAAGA	GTTTTAGAGCTAGAAATAGCAAGTTAAAATAAGGCTAGTCCGTTATCAACTTGAAAAAGTGGCACCGAGTCGGTGC	ACGACGGAGACCGCCGTCGTCGACAAGCC	TGCCCCAAC		CGCGGTTCTATCTAGTTACGCGTTAAACCAACTAGAA	TTTTTT	gAGCCTGGGTTGGGGCAAAGAGTTTTAGAGCTAGAAATAGCAAGTTAAAATAAGGCTAGTCCGTTATCAACTTGAAAAAGTGGCACCGAGTCGGTGCACGACGGAGACCGCCGTCGTCGACAAGCCTGCCCCAACCGCGGTTCTATCTAGTTACGCGTTAAACCAACTAGAATTTTTT
TRAC	attP	PEmax	twinPE		GTCAGGGTTCTGGATATCTGT	GTTTGAGAGCTATGCTGGAAACAGCATAGCAAGTTCAAATAAGGCTAGTCCGTTATCAACTTGAAAAAGTGGCACCGAGTCGGTGC	GTCAACCACCGCGGTCTCAGTGGTGTACGGTACAAACCT	GATATCCAGAACC		CGCGGTTCTATCTAGTTACGCGTTAAACCAACTAGAA	TTTTTT	gTCAGGGTTCTGGATATCTGTGTTTGAGAGCTATGCTGGAAACAGCATAGCAAGTTCAAATAAGGCTAGTCCGTTATCAACTTGAAAAAGTGGCACCGAGTCGGTGCGTCAACCACCGCGGTCTCAGTGGTGTACGGTACAAACCTGATATCCAGAACCCGCGGTTCTATCTAGTTACGCGTTAAACCAACTAGAATTTTTT	gAGCCTGGGTTGGGGCAAAGA	GTTTGAGAGCTATGCTGGAAACAGCATAGCAAGTTCAAATAAGGCTAGTCCGTTATCAACTTGAAAAAGTGGCACCGAGTCGGTGC	GTACACCACTGAGACCGCGGTGGTTGACCAGACAAACCT	TGCCCCAAC		CGCGGTTCTATCTAGTTACGCGTTAAACCAACTAGAA	TTTTTT	gAGCCTGGGTTGGGGCAAAGAGTTTGAGAGCTATGCTGGAAACAGCATAGCAAGTTCAAATAAGGCTAGTCCGTTATCAACTTGAAAAAGTGGCACCGAGTCGGTGCGTACACCACTGAGACCGCGGTGGTTGACCAGACAAACCTTGCCCCAACCGCGGTTCTATCTAGTTACGCGTTAAACCAACTAGAATTTTTT
CFTR	attB	PE6b	twinPE		GCCAGTTGGCTACCCAAACAA	GTTTGAGAGCTATGCTGGAAACAGCATAGCAAGTTCAAATAAGGCTAGTCCGTTATCAACTTGAAAAAGTGGCACCGAGTCGGTGC	ACGACGGAGACCGCCGTCGTCGACAAGCC	TTTGGGTAGCCAA		CGCGGTTCTATCTAGTTACGCGTTAAACCAACTAGAA	TTTTTT	GCCAGTTGGCTACCCAAACAAGTTTGAGAGCTATGCTGGAAACAGCATAGCAAGTTCAAATAAGGCTAGTCCGTTATCAACTTGAAAAAGTGGCACCGAGTCGGTGCACGACGGAGACCGCCGTCGTCGACAAGCCTTTGGGTAGCCAACGCGGTTCTATCTAGTTACGCGTTAAACCAACTAGAATTTTTT	GGACTGACTAAATGGAGTCA	GTTTGAGAGCTATGCTGGAAACAGCATAGCAAGTTCAAATAAGGCTAGTCCGTTATCAACTTGAAAAAGTGGCACCGAGTCGGTGC	ACGACGGCGGTCTCCGTCGTCAGGATCAT	CTCCATTTA		CGCGGTTCTATCTAGTTACGCGTTAAACCAACTAGAA	TTTTTT	GGACTGACTAAATGGAGTCAGTTTGAGAGCTATGCTGGAAACAGCATAGCAAGTTCAAATAAGGCTAGTCCGTTATCAACTTGAAAAAGTGGCACCGAGTCGGTGCACGACGGCGGTCTCCGTCGTCAGGATCATCTCCATTTACGCGGTTCTATCTAGTTACGCGTTAAACCAACTAGAATTTTTT
CFTR	attP	PE6c	twinPE		GCCAGTTGGCTACCCAAACAA	GTTTGAGAGCTATGCTGGAAACAGCATAGCAAGTTCAAATAAGGCTAGTCCGTTATCAACTTGAAAAAGTGGCACCGAGTCGGTGC	GTACACCACTGAGACCGCGGTGGTTGACCAGACAAACCT	TTTGGGTAGCCAA		CGCGGTTCTATCTAGTTACGCGTTAAACCAACTAGAA	TTTTTT	GCCAGTTGGCTACCCAAACAAGTTTGAGAGCTATGCTGGAAACAGCATAGCAAGTTCAAATAAGGCTAGTCCGTTATCAACTTGAAAAAGTGGCACCGAGTCGGTGCGTACACCACTGAGACCGCGGTGGTTGACCAGACAAACCTTTTGGGTAGCCAACGCGGTTCTATCTAGTTACGCGTTAAACCAACTAGAATTTTTT	GGACTGACTAAATGGAGTCA	GTTTGAGAGCTATGCTGGAAACAGCATAGCAAGTTCAAATAAGGCTAGTCCGTTATCAACTTGAAAAAGTGGCACCGAGTCGGTGC	GTCAACCACCGCGGTCTCAGTGGTGTACGGTACAAACCT	CTCCATTTA		CGCGGTTCTATCTAGTTACGCGTTAAACCAACTAGAA	TTTTTT	GGACTGACTAAATGGAGTCAGTTTGAGAGCTATGCTGGAAACAGCATAGCAAGTTCAAATAAGGCTAGTCCGTTATCAACTTGAAAAAGTGGCACCGAGTCGGTGCGTCAACCACCGCGGTCTCAGTGGTGTACGGTACAAACCTCTCCATTTACGCGGTTCTATCTAGTTACGCGTTAAACCAACTAGAATTTTTT
GBA1	attB	PEmax	twinPE		GAATGGGTGGGAAGAGTGGTG	GTTTGAGAGCTATGCTGGAAACAGCATAGCAAGTTCAAATAAGGCTAGTCCGTTATCAACTTGAAAAAGTGGCACCGAGTCGGTGC	ACGACGGAGACCGCCGTCGTCGACAAGCC	CACTCTTCCCACC		CGCGGTTCTATCTAGTTACGCGTTAAACCAACTAGAA	TTTTTT	GAATGGGTGGGAAGAGTGGTGGTTTGAGAGCTATGCTGGAAACAGCATAGCAAGTTCAAATAAGGCTAGTCCGTTATCAACTTGAAAAAGTGGCACCGAGTCGGTGCACGACGGAGACCGCCGTCGTCGACAAGCCCACTCTTCCCACCCGCGGTTCTATCTAGTTACGCGTTAAACCAACTAGAATTTTTT	GACAAGGCCCACAGAAACCT	GTTTGAGAGCTATGCTGGAAACAGCATAGCAAGTTCAAATAAGGCTAGTCCGTTATCAACTTGAAAAAGTGGCACCGAGTCGGTGC	ACGACGGCGGTCTCCGTCGTCAGGATCAT	TTTCTGTGGGCCT		CGCGGTTCTATCTAGTTACGCGTTAAACCAACTAGAA	TTTTTT	GACAAGGCCCACAGAAACCTGTTTGAGAGCTATGCTGGAAACAGCATAGCAAGTTCAAATAAGGCTAGTCCGTTATCAACTTGAAAAAGTGGCACCGAGTCGGTGCACGACGGCGGTCTCCGTCGTCAGGATCATTTTCTGTGGGCCTCGCGGTTCTATCTAGTTACGCGTTAAACCAACTAGAATTTTTT
GBA1	attP	PEmax	twinPE		GAATGGGTGGGAAGAGTGGTG	GTTTGAGAGCTATGCTGGAAACAGCATAGCAAGTTCAAATAAGGCTAGTCCGTTATCAACTTGAAAAAGTGGCACCGAGTCGGTGC	GTACACCACTGAGACCGCGGTGGTTGACCAGACAAACCT	CACTCTTCCCACC		CGCGGTTCTATCTAGTTACGCGTTAAACCAACTAGAA	TTTTTT	GAATGGGTGGGAAGAGTGGTGGTTTGAGAGCTATGCTGGAAACAGCATAGCAAGTTCAAATAAGGCTAGTCCGTTATCAACTTGAAAAAGTGGCACCGAGTCGGTGCGTACACCACTGAGACCGCGGTGGTTGACCAGACAAACCTCACTCTTCCCACCCGCGGTTCTATCTAGTTACGCGTTAAACCAACTAGAATTTTTT	GACAAGGCCCACAGAAACCT	GTTTGAGAGCTATGCTGGAAACAGCATAGCAAGTTCAAATAAGGCTAGTCCGTTATCAACTTGAAAAAGTGGCACCGAGTCGGTGC	GTCAACCACCGCGGTCTCAGTGGTGTACGGTACAAACCT	TTTCTGTGGGCCT		CGCGGTTCTATCTAGTTACGCGTTAAACCAACTAGAA	TTTTTT	GACAAGGCCCACAGAAACCTGTTTGAGAGCTATGCTGGAAACAGCATAGCAAGTTCAAATAAGGCTAGTCCGTTATCAACTTGAAAAAGTGGCACCGAGTCGGTGCGTCAACCACCGCGGTCTCAGTGGTGTACGGTACAAACCTTTTCTGTGGGCCTCGCGGTTCTATCTAGTTACGCGTTAAACCAACTAGAATTTTTT
COL7A1	attB	PE6b	twinPE		GACGAAGAAGAAGAAGTCAC	GTTTTAGAGCTAGAAATAGCAAGTTAAAATAAGGCTAGTCCGTTATCAACTTGAAAAAGTGGCACCGAGTCGGTGC	ACGACGGCGGTCTCCGTCGTCAGGATCAT	ACTTCTTCTTCTT		CGCGGTTCTATCTAGTTACGCGTTAAACCAACTAGAA	TTTTTT	GACGAAGAAGAAGAAGTCACGTTTTAGAGCTAGAAATAGCAAGTTAAAATAAGGCTAGTCCGTTATCAACTTGAAAAAGTGGCACCGAGTCGGTGCACGACGGCGGTCTCCGTCGTCAGGATCATACTTCTTCTTCTTCGCGGTTCTATCTAGTTACGCGTTAAACCAACTAGAATTTTTT	GTGGGTGACTGAGTCCTGAT	GTTTTAGAGCTAGAAATAGCAAGTTAAAATAAGGCTAGTCCGTTATCAACTTGAAAAAGTGGCACCGAGTCGGTGC	ACGACGGAGACCGCCGTCGTCGACAAGCC	AGGACTCAG		CGCGGTTCTATCTAGTTACGCGTTAAACCAACTAGAA	TTTTTT	GTGGGTGACTGAGTCCTGATGTTTTAGAGCTAGAAATAGCAAGTTAAAATAAGGCTAGTCCGTTATCAACTTGAAAAAGTGGCACCGAGTCGGTGCACGACGGAGACCGCCGTCGTCGACAAGCCAGGACTCAGCGCGGTTCTATCTAGTTACGCGTTAAACCAACTAGAATTTTTT
COL7A1	attP	PE6b	twinPE		GACGAAGAAGAAGAAGTCAC	GTTTTAGAGCTAGAAATAGCAAGTTAAAATAAGGCTAGTCCGTTATCAACTTGAAAAAGTGGCACCGAGTCGGTGC	GTCAACCACCGCGGTCTCAGTGGTGTACGGTACAAACCT	ACTTCTTCTTCTT		CGCGGTTCTATCTAGTTACGCGTTAAACCAACTAGAA	TTTTTT	GACGAAGAAGAAGAAGTCACGTTTTAGAGCTAGAAATAGCAAGTTAAAATAAGGCTAGTCCGTTATCAACTTGAAAAAGTGGCACCGAGTCGGTGCGTCAACCACCGCGGTCTCAGTGGTGTACGGTACAAACCTACTTCTTCTTCTTCGCGGTTCTATCTAGTTACGCGTTAAACCAACTAGAATTTTTT	GTGGGTGACTGAGTCCTGAT	GTTTTAGAGCTAGAAATAGCAAGTTAAAATAAGGCTAGTCCGTTATCAACTTGAAAAAGTGGCACCGAGTCGGTGC	GTACACCACTGAGACCGCGGTGGTTGACCAGACAAACCT	AGGACTCAG		CGCGGTTCTATCTAGTTACGCGTTAAACCAACTAGAA	TTTTTT	GTGGGTGACTGAGTCCTGATGTTTTAGAGCTAGAAATAGCAAGTTAAAATAAGGCTAGTCCGTTATCAACTTGAAAAAGTGGCACCGAGTCGGTGCGTACACCACTGAGACCGCGGTGGTTGACCAGACAAACCTAGGACTCAGCGCGGTTCTATCTAGTTACGCGTTAAACCAACTAGAATTTTTT
FANCA	attB	PEmax	twinPE		GCTTCCCGCCAGAGCCTCCGC	GTTTGAGAGCTATGCTGGAAACAGCATAGCAAGTTCAAATAAGGCTAGTCCGTTATCAACTTGAAAAAGTGGCACCGAGTCGGTGC	ACGACGGAGACCGCCGTCGTCGACAAGCC	GAGGCTCTG		CGCGGTTCTATCTAGTTACGCGTTAAACCAACTAGAA	TTTTTT	gCTTCCCGCCAGAGCCTCCGCGTTTGAGAGCTATGCTGGAAACAGCATAGCAAGTTCAAATAAGGCTAGTCCGTTATCAACTTGAAAAAGTGGCACCGAGTCGGTGCACGACGGAGACCGCCGTCGTCGACAAGCCGAGGCTCTGCGCGGTTCTATCTAGTTACGCGTTAAACCAACTAGAATTTTTT	GCCCACCCCGCACAGCCCCC	GTTTGAGAGCTATGCTGGAAACAGCATAGCAAGTTCAAATAAGGCTAGTCCGTTATCAACTTGAAAAAGTGGCACCGAGTCGGTGC	ACGACGGCGGTCTCCGTCGTCAGGATCAT	GGCTGTGCG		CGCGGTTCTATCTAGTTACGCGTTAAACCAACTAGAA	TTTTTT	GCCCACCCCGCACAGCCCCCGTTTGAGAGCTATGCTGGAAACAGCATAGCAAGTTCAAATAAGGCTAGTCCGTTATCAACTTGAAAAAGTGGCACCGAGTCGGTGCACGACGGCGGTCTCCGTCGTCAGGATCATGGCTGTGCGCGCGGTTCTATCTAGTTACGCGTTAAACCAACTAGAATTTTTT
FANCA	attP	PEmax	twinPE		GCTTCCCGCCAGAGCCTCCGC	GTTTGAGAGCTATGCTGGAAACAGCATAGCAAGTTCAAATAAGGCTAGTCCGTTATCAACTTGAAAAAGTGGCACCGAGTCGGTGC	GTACACCACTGAGACCGCGGTGGTTGACCAGACAAACCT	GAGGCTCTG		CGCGGTTCTATCTAGTTACGCGTTAAACCAACTAGAA	TTTTTT	gCTTCCCGCCAGAGCCTCCGCGTTTGAGAGCTATGCTGGAAACAGCATAGCAAGTTCAAATAAGGCTAGTCCGTTATCAACTTGAAAAAGTGGCACCGAGTCGGTGCGTACACCACTGAGACCGCGGTGGTTGACCAGACAAACCTGAGGCTCTGCGCGGTTCTATCTAGTTACGCGTTAAACCAACTAGAATTTTTT	GCCCACCCCGCACAGCCCCC	GTTTGAGAGCTATGCTGGAAACAGCATAGCAAGTTCAAATAAGGCTAGTCCGTTATCAACTTGAAAAAGTGGCACCGAGTCGGTGC	GTCAACCACCGCGGTCTCAGTGGTGTACGGTACAAACCT	GGCTGTGCG		CGCGGTTCTATCTAGTTACGCGTTAAACCAACTAGAA	TTTTTT	GCCCACCCCGCACAGCCCCCGTTTGAGAGCTATGCTGGAAACAGCATAGCAAGTTCAAATAAGGCTAGTCCGTTATCAACTTGAAAAAGTGGCACCGAGTCGGTGCGTCAACCACCGCGGTCTCAGTGGTGTACGGTACAAACCTGGCTGTGCGCGCGGTTCTATCTAGTTACGCGTTAAACCAACTAGAATTTTTT
Smn1	attB	PE6d	twinPE		GTGATCAGTCCCAGCTCCTG	GTTTTAGAGCTAGAAATAGCAAGTTAAAATAAGGCTAGTCCGTTATCAACTTGAAAAAGTGGCACCGAGTCGGTGC	ACGACGGAGACCGCCGTCGTCGACAAGCC	GAGCTGGGACTGA		CGCGGTTCTATCTAGTTACGCGTTAAACCAACTAGAA	TTTTTT	GTGATCAGTCCCAGCTCCTGGTTTTAGAGCTAGAAATAGCAAGTTAAAATAAGGCTAGTCCGTTATCAACTTGAAAAAGTGGCACCGAGTCGGTGCACGACGGAGACCGCCGTCGTCGACAAGCCGAGCTGGGACTGACGCGGTTCTATCTAGTTACGCGTTAAACCAACTAGAATTTTTT	GCCATACCATAAGACGACCG	GTTTTAGAGCTAGAAATAGCAAGTTAAAATAAGGCTAGTCCGTTATCAACTTGAAAAAGTGGCACCGAGTCGGTGC	ACGACGGCGGTCTCCGTCGTCAGGATCAT	TCGTCTTAT		CGCGGTTCTATCTAGTTACGCGTTAAACCAACTAGAA	TTTTTT	GCCATACCATAAGACGACCGGTTTTAGAGCTAGAAATAGCAAGTTAAAATAAGGCTAGTCCGTTATCAACTTGAAAAAGTGGCACCGAGTCGGTGCACGACGGCGGTCTCCGTCGTCAGGATCATTCGTCTTATCGCGGTTCTATCTAGTTACGCGTTAAACCAACTAGAATTTTTT
Smn1	attP	PE6d	twinPE		GTGATCAGTCCCAGCTCCTG	GTTTTAGAGCTAGAAATAGCAAGTTAAAATAAGGCTAGTCCGTTATCAACTTGAAAAAGTGGCACCGAGTCGGTGC	GTACACCACTGAGACCGCGGTGGTTGACCAGACAAACCT	GAGCTGGGACTGA		CGCGGTTCTATCTAGTTACGCGTTAAACCAACTAGAA	TTTTTT	GTGATCAGTCCCAGCTCCTGGTTTTAGAGCTAGAAATAGCAAGTTAAAATAAGGCTAGTCCGTTATCAACTTGAAAAAGTGGCACCGAGTCGGTGCGTACACCACTGAGACCGCGGTGGTTGACCAGACAAACCTGAGCTGGGACTGACGCGGTTCTATCTAGTTACGCGTTAAACCAACTAGAATTTTTT	GCCATACCATAAGACGACCG	GTTTTAGAGCTAGAAATAGCAAGTTAAAATAAGGCTAGTCCGTTATCAACTTGAAAAAGTGGCACCGAGTCGGTGC	GTCAACCACCGCGGTCTCAGTGGTGTACGGTACAAACCT	TCGTCTTAT		CGCGGTTCTATCTAGTTACGCGTTAAACCAACTAGAA	TTTTTT	GCCATACCATAAGACGACCGGTTTTAGAGCTAGAAATAGCAAGTTAAAATAAGGCTAGTCCGTTATCAACTTGAAAAAGTGGCACCGAGTCGGTGCGTCAACCACCGCGGTCTCAGTGGTGTACGGTACAAACCTTCGTCTTATCGCGGTTCTATCTAGTTACGCGTTAAACCAACTAGAATTTTTT
Figure 4d
ACTB	attP	PEmax	twinPE		GCTATTCTCGCAGCTCACCA	GTTTTAGAGCTAGAAATAGCAAGTTAAAATAAGGCTAGTCCGTTATCAACTTGAAAAAGTGGCACCGAGTCGGTGC	GTACACCACTGAGACCGCGGTGGTTGACCAGACAAACCT	TGAGCTGCGAGAA		CGCGGTTCTATCTAGTTACGCGTTAAACCAACTAGAA	TTTTTT	GCTATTCTCGCAGCTCACCAGTTTTAGAGCTAGAAATAGCAAGTTAAAATAAGGCTAGTCCGTTATCAACTTGAAAAAGTGGCACCGAGTCGGTGCGTACACCACTGAGACCGCGGTGGTTGACCAGACAAACCTTGAGCTGCGAGAACGCGGTTCTATCTAGTTACGCGTTAAACCAACTAGAATTTTTT	GTGGAGGGGAAGACGGCCCGG	GTTTTAGAGCTAGAAATAGCAAGTTAAAATAAGGCTAGTCCGTTATCAACTTGAAAAAGTGGCACCGAGTCGGTGC	GTCAACCACCGCGGTCTCAGTGGTGTACGGTACAAACCT	GGCCGTCTT		CGCGGTTCTATCTAGTTACGCGTTAAACCAACTAGAA	TTTTTT	GTGGAGGGGAAGACGGCCCGGGTTTTAGAGCTAGAAATAGCAAGTTAAAATAAGGCTAGTCCGTTATCAACTTGAAAAAGTGGCACCGAGTCGGTGCGTCAACCACCGCGGTCTCAGTGGTGTACGGTACAAACCTGGCCGTCTTCGCGGTTCTATCTAGTTACGCGTTAAACCAACTAGAATTTTTT
AAVS1	attP	PEmax	twinPE		GCTGGCCCCCCACCGCCCCA	GTTTTAGAGCTAGAAATAGCAAGTTAAAATAAGGCTAGTCCGTTATCAACTTGAAAAAGTGGCACCGAGTCGGTGC	GTACACCACTGAGACCGCGGTGGTTGACCAGACAAACCT	GGCGGTGGGGGGC		CGCGGTTCTATCTAGTTACGCGTTAAACCAACTAGAA	TTTTTTT	GCTGGCCCCCCACCGCCCCAGTTTTAGAGCTAGAAATAGCAAGTTAAAATAAGGCTAGTCCGTTATCAACTTGAAAAAGTGGCACCGAGTCGGTGCGTACACCACTGAGACCGCGGTGGTTGACCAGACAAACCTGGCGGTGGGGGGCCGCGGTTCTATCTAGTTACGCGTTAAACCAACTAGAATTTTTTT	GCGACTCCTGGAAGTGGCCA	GTTTTAGAGCTAGAAATAGCAAGTTAAAATAAGGCTAGTCCGTTATCAACTTGAAAAAGTGGCACCGAGTCGGTGC	GTCAACCACCGCGGTCTCAGTGGTGTACGGTACAAACCT	CCACTTCCAGGAG		CGCGGTTCTATCTAGTTACGCGTTAAACCAACTAGAA	TTTTTTT	GCGACTCCTGGAAGTGGCCAGTTTTAGAGCTAGAAATAGCAAGTTAAAATAAGGCTAGTCCGTTATCAACTTGAAAAAGTGGCACCGAGTCGGTGCGTCAACCACCGCGGTCTCAGTGGTGTACGGTACAAACCTCCACTTCCAGGAGCGCGGTTCTATCTAGTTACGCGTTAAACCAACTAGAATTTTTTT
CCR5	attB	PE6b	twinPE	16-bp overlap between attB	GAAGTGTGATCACTTGGGTGG	GTTTTAGAGCTAGAAATAGCAAGTTAAAATAAGGCTAGTCCGTTATCAACTTGAAAAAGTGGCACCGAGTCGGTGC	GACGGAGACCGCCGTCGTCGACAAGCC	CCCAAGTGATC		CGCGGTTCTATCTAGTTACGCGTTAAACCAACTAGAA	TTTTTTT	GAAGTGTGATCACTTGGGTGGGTTTTAGAGCTAGAAATAGCAAGTTAAAATAAGGCTAGTCCGTTATCAACTTGAAAAAGTGGCACCGAGTCGGTGCGACGGAGACCGCCGTCGTCGACAAGCCCCCAAGTGATCCGCGGTTCTATCTAGTTACGCGTTAAACCAACTAGAATTTTTTT	GTATGGAAAATGAGAGCTGC	GTTTTAGAGCTAGAAATAGCAAGTTAAAATAAGGCTAGTCCGTTATCAACTTGAAAAAGTGGCACCGAGTCGGTGC	GACGGCGGTCTCCGTCGTCAGGATCAT	GCTCTCATTTTC		CGCGGTTCTATCTAGTTACGCGTTAAACCAACTAGAA	TTTTTTT	GTATGGAAAATGAGAGCTGCGTTTTAGAGCTAGAAATAGCAAGTTAAAATAAGGCTAGTCCGTTATCAACTTGAAAAAGTGGCACCGAGTCGGTGCGACGGCGGTCTCCGTCGTCAGGATCATGCTCTCATTTTCCGCGGTTCTATCTAGTTACGCGTTAAACCAACTAGAATTTTTTT
Rosa26	attB	PE6d	twinPE		GCTACTGTTCACTCTAACAG	GTTTGAGAGCTATGCTGGAAACAGCATAGCAAGTTCAAATAAGGCTAGTCCGTTATCAACTTGAAAAAGTGGCACCGAGTCGGTGC	ACGACGGAGACCGCCGTCGTCGACAAGCC	TTAGAGTGAA	CAGTAG	CGCGGTTCTATCTAGTTACGCGTTAAACCAACTAGAA	TTTTTT	GCTACTGTTCACTCTAACAGGTTTGAGAGCTATGCTGGAAACAGCATAGCAAGTTCAAATAAGGCTAGTCCGTTATCAACTTGAAAAAGTGGCACCGAGTCGGTGCACGACGGAGACCGCCGTCGTCGACAAGCCTTAGAGTGAACGCGGTTCTATCTAGTTACGCGTTAAACCAACTAGAATTTTTT	GAATCTGCTAGTATATCCGT	GTTTGAGAGCTATGCTGGAAACAGCATAGCAAGTTCAAATAAGGCTAGTCCGTTATCAACTTGAAAAAGTGGCACCGAGTCGGTGC	ACGACGGCGGTCTCCGTCGTCAGGATCAT	GATATACTAG	CAGATT	CGCGGTTCTATCTAGTTACGCGTTAAACCAACTAGAA	TTTTTT	GAATCTGCTAGTATATCCGTGTTTGAGAGCTATGCTGGAAACAGCATAGCAAGTTCAAATAAGGCTAGTCCGTTATCAACTTGAAAAAGTGGCACCGAGTCGGTGCACGACGGCGGTCTCCGTCGTCAGGATCATGATATACTAGCGCGGTTCTATCTAGTTACGCGTTAAACCAACTAGAATTTTTT
ALB	attB	PE6b	twinPE		GACTGAAACTTCACAGAATA	GTTTGAGAGCTATGCTGGAAACAGCATAGCAAGTTCAAATAAGGCTAGTCCGTTATCAACTTGAAAAAGTGGCACCGAGTCGGTGC	ACGACGGAGACCGCCGTCGTCGACAAGCC	TCTGTGAAGTTTC	CAGTAG	CGCGGTTCTATCTAGTTACGCGTTAAACCAACTAGAA	TTTTTT	GACTGAAACTTCACAGAATAGTTTGAGAGCTATGCTGGAAACAGCATAGCAAGTTCAAATAAGGCTAGTCCGTTATCAACTTGAAAAAGTGGCACCGAGTCGGTGCACGACGGAGACCGCCGTCGTCGACAAGCCTCTGTGAAGTTTCCGCGGTTCTATCTAGTTACGCGTTAAACCAACTAGAATTTTTT	GATTTATGAGATCAACAGCAC	GTTTGAGAGCTATGCTGGAAACAGCATAGCAAGTTCAAATAAGGCTAGTCCGTTATCAACTTGAAAAAGTGGCACCGAGTCGGTGC	ACGACGGCGGTCTCCGTCGTCAGGATCAT	CTGTTGATCTCAT	CAGATT	CGCGGTTCTATCTAGTTACGCGTTAAACCAACTAGAA	TTTTTT	GATTTATGAGATCAACAGCACGTTTGAGAGCTATGCTGGAAACAGCATAGCAAGTTCAAATAAGGCTAGTCCGTTATCAACTTGAAAAAGTGGCACCGAGTCGGTGCACGACGGCGGTCTCCGTCGTCAGGATCATCTGTTGATCTCATCGCGGTTCTATCTAGTTACGCGTTAAACCAACTAGAATTTTTT
B2M	attP	PEmax	twinPE		GAGTAGCGCGAGCACAGCTA	GTTTGAGAGCTATGCTGGAAACAGCATAGCAAGTTCAAATAAGGCTAGTCCGTTATCAACTTGAAAAAGTGGCACCGAGTCGGTGC	GTCAACCACCGCGGTCTCAGTGGTGTACGGTACAAACCT	CTGTGCTCGCGCT		CGCGGTTCTATCTAGTTACGCGTTAAACCAACTAGAA	TTTTTT	GAGTAGCGCGAGCACAGCTAGTTTGAGAGCTATGCTGGAAACAGCATAGCAAGTTCAAATAAGGCTAGTCCGTTATCAACTTGAAAAAGTGGCACCGAGTCGGTGCGTCAACCACCGCGGTCTCAGTGGTGTACGGTACAAACCTCTGTGCTCGCGCTCGCGGTTCTATCTAGTTACGCGTTAAACCAACTAGAATTTTTT	gTATAAGTGGAGGCGTCGCGC	GTTTGAGAGCTATGCTGGAAACAGCATAGCAAGTTCAAATAAGGCTAGTCCGTTATCAACTTGAAAAAGTGGCACCGAGTCGGTGC	GTACACCACTGAGACCGCGGTGGTTGACCAGACAAACCT	CGACGCCTC		CGCGGTTCTATCTAGTTACGCGTTAAACCAACTAGAA	TTTTTT	gTATAAGTGGAGGCGTCGCGCGTTTGAGAGCTATGCTGGAAACAGCATAGCAAGTTCAAATAAGGCTAGTCCGTTATCAACTTGAAAAAGTGGCACCGAGTCGGTGCGTACACCACTGAGACCGCGGTGGTTGACCAGACAAACCTCGACGCCTCCGCGGTTCTATCTAGTTACGCGTTAAACCAACTAGAATTTTTT
TRAC	attB	PE6c	twinPE		GTCAGGGTTCTGGATATCTGT	GTTTTAGAGCTAGAAATAGCAAGTTAAAATAAGGCTAGTCCGTTATCAACTTGAAAAAGTGGCACCGAGTCGGTGC	ACGACGGCGGTCTCCGTCGTCAGGATCAT	GATATCCAGAACC		CGCGGTTCTATCTAGTTACGCGTTAAACCAACTAGAA	TTTTTT	gTCAGGGTTCTGGATATCTGTGTTTTAGAGCTAGAAATAGCAAGTTAAAATAAGGCTAGTCCGTTATCAACTTGAAAAAGTGGCACCGAGTCGGTGCACGACGGCGGTCTCCGTCGTCAGGATCATGATATCCAGAACCCGCGGTTCTATCTAGTTACGCGTTAAACCAACTAGAATTTTTT	gAGCCTGGGTTGGGGCAAAGA	GTTTTAGAGCTAGAAATAGCAAGTTAAAATAAGGCTAGTCCGTTATCAACTTGAAAAAGTGGCACCGAGTCGGTGC	ACGACGGAGACCGCCGTCGTCGACAAGCC	TGCCCCAAC		CGCGGTTCTATCTAGTTACGCGTTAAACCAACTAGAA	TTTTTT	gAGCCTGGGTTGGGGCAAAGAGTTTTAGAGCTAGAAATAGCAAGTTAAAATAAGGCTAGTCCGTTATCAACTTGAAAAAGTGGCACCGAGTCGGTGCACGACGGAGACCGCCGTCGTCGACAAGCCTGCCCCAACCGCGGTTCTATCTAGTTACGCGTTAAACCAACTAGAATTTTTT
CFTR	attB	PE6b	twinPE		GCCAGTTGGCTACCCAAACAA	GTTTGAGAGCTATGCTGGAAACAGCATAGCAAGTTCAAATAAGGCTAGTCCGTTATCAACTTGAAAAAGTGGCACCGAGTCGGTGC	ACGACGGAGACCGCCGTCGTCGACAAGCC	TTTGGGTAGCCAA		CGCGGTTCTATCTAGTTACGCGTTAAACCAACTAGAA	TTTTTT	GCCAGTTGGCTACCCAAACAAGTTTGAGAGCTATGCTGGAAACAGCATAGCAAGTTCAAATAAGGCTAGTCCGTTATCAACTTGAAAAAGTGGCACCGAGTCGGTGCACGACGGAGACCGCCGTCGTCGACAAGCCTTTGGGTAGCCAACGCGGTTCTATCTAGTTACGCGTTAAACCAACTAGAATTTTTT	GGACTGACTAAATGGAGTCA	GTTTGAGAGCTATGCTGGAAACAGCATAGCAAGTTCAAATAAGGCTAGTCCGTTATCAACTTGAAAAAGTGGCACCGAGTCGGTGC	ACGACGGCGGTCTCCGTCGTCAGGATCAT	CTCCATTTA		CGCGGTTCTATCTAGTTACGCGTTAAACCAACTAGAA	TTTTTT	GGACTGACTAAATGGAGTCAGTTTGAGAGCTATGCTGGAAACAGCATAGCAAGTTCAAATAAGGCTAGTCCGTTATCAACTTGAAAAAGTGGCACCGAGTCGGTGCACGACGGCGGTCTCCGTCGTCAGGATCATCTCCATTTACGCGGTTCTATCTAGTTACGCGTTAAACCAACTAGAATTTTTT
GBA1	attP	PEmax	twinPE		GAATGGGTGGGAAGAGTGGTG	GTTTGAGAGCTATGCTGGAAACAGCATAGCAAGTTCAAATAAGGCTAGTCCGTTATCAACTTGAAAAAGTGGCACCGAGTCGGTGC	GTACACCACTGAGACCGCGGTGGTTGACCAGACAAACCT	CACTCTTCCCACC		CGCGGTTCTATCTAGTTACGCGTTAAACCAACTAGAA	TTTTTT	GAATGGGTGGGAAGAGTGGTGGTTTGAGAGCTATGCTGGAAACAGCATAGCAAGTTCAAATAAGGCTAGTCCGTTATCAACTTGAAAAAGTGGCACCGAGTCGGTGCGTACACCACTGAGACCGCGGTGGTTGACCAGACAAACCTCACTCTTCCCACCCGCGGTTCTATCTAGTTACGCGTTAAACCAACTAGAATTTTTT	GACAAGGCCCACAGAAACCT	GTTTGAGAGCTATGCTGGAAACAGCATAGCAAGTTCAAATAAGGCTAGTCCGTTATCAACTTGAAAAAGTGGCACCGAGTCGGTGC	GTCAACCACCGCGGTCTCAGTGGTGTACGGTACAAACCT	TTTCTGTGGGCCT		CGCGGTTCTATCTAGTTACGCGTTAAACCAACTAGAA	TTTTTT	GACAAGGCCCACAGAAACCTGTTTGAGAGCTATGCTGGAAACAGCATAGCAAGTTCAAATAAGGCTAGTCCGTTATCAACTTGAAAAAGTGGCACCGAGTCGGTGCGTCAACCACCGCGGTCTCAGTGGTGTACGGTACAAACCTTTTCTGTGGGCCTCGCGGTTCTATCTAGTTACGCGTTAAACCAACTAGAATTTTTT
COL7A1	attP	PE6b	twinPE		GACGAAGAAGAAGAAGTCAC	GTTTTAGAGCTAGAAATAGCAAGTTAAAATAAGGCTAGTCCGTTATCAACTTGAAAAAGTGGCACCGAGTCGGTGC	GTCAACCACCGCGGTCTCAGTGGTGTACGGTACAAACCT	ACTTCTTCTTCTT		CGCGGTTCTATCTAGTTACGCGTTAAACCAACTAGAA	TTTTTT	GACGAAGAAGAAGAAGTCACGTTTTAGAGCTAGAAATAGCAAGTTAAAATAAGGCTAGTCCGTTATCAACTTGAAAAAGTGGCACCGAGTCGGTGCGTCAACCACCGCGGTCTCAGTGGTGTACGGTACAAACCTACTTCTTCTTCTTCGCGGTTCTATCTAGTTACGCGTTAAACCAACTAGAATTTTTT	GTGGGTGACTGAGTCCTGAT	GTTTTAGAGCTAGAAATAGCAAGTTAAAATAAGGCTAGTCCGTTATCAACTTGAAAAAGTGGCACCGAGTCGGTGC	GTACACCACTGAGACCGCGGTGGTTGACCAGACAAACCT	AGGACTCAG		CGCGGTTCTATCTAGTTACGCGTTAAACCAACTAGAA	TTTTTT	GTGGGTGACTGAGTCCTGATGTTTTAGAGCTAGAAATAGCAAGTTAAAATAAGGCTAGTCCGTTATCAACTTGAAAAAGTGGCACCGAGTCGGTGCGTACACCACTGAGACCGCGGTGGTTGACCAGACAAACCTAGGACTCAGCGCGGTTCTATCTAGTTACGCGTTAAACCAACTAGAATTTTTT
FANCA	attP	PEmax	twinPE		GCTTCCCGCCAGAGCCTCCGC	GTTTGAGAGCTATGCTGGAAACAGCATAGCAAGTTCAAATAAGGCTAGTCCGTTATCAACTTGAAAAAGTGGCACCGAGTCGGTGC	GTACACCACTGAGACCGCGGTGGTTGACCAGACAAACCT	GAGGCTCTG		CGCGGTTCTATCTAGTTACGCGTTAAACCAACTAGAA	TTTTTT	gCTTCCCGCCAGAGCCTCCGCGTTTGAGAGCTATGCTGGAAACAGCATAGCAAGTTCAAATAAGGCTAGTCCGTTATCAACTTGAAAAAGTGGCACCGAGTCGGTGCGTACACCACTGAGACCGCGGTGGTTGACCAGACAAACCTGAGGCTCTGCGCGGTTCTATCTAGTTACGCGTTAAACCAACTAGAATTTTTT	GCCCACCCCGCACAGCCCCC	GTTTGAGAGCTATGCTGGAAACAGCATAGCAAGTTCAAATAAGGCTAGTCCGTTATCAACTTGAAAAAGTGGCACCGAGTCGGTGC	GTCAACCACCGCGGTCTCAGTGGTGTACGGTACAAACCT	GGCTGTGCG		CGCGGTTCTATCTAGTTACGCGTTAAACCAACTAGAA	TTTTTT	GCCCACCCCGCACAGCCCCCGTTTGAGAGCTATGCTGGAAACAGCATAGCAAGTTCAAATAAGGCTAGTCCGTTATCAACTTGAAAAAGTGGCACCGAGTCGGTGCGTCAACCACCGCGGTCTCAGTGGTGTACGGTACAAACCTGGCTGTGCGCGCGGTTCTATCTAGTTACGCGTTAAACCAACTAGAATTTTTT
Smn1	attP	PE6d	twinPE		GTGATCAGTCCCAGCTCCTG	GTTTTAGAGCTAGAAATAGCAAGTTAAAATAAGGCTAGTCCGTTATCAACTTGAAAAAGTGGCACCGAGTCGGTGC	GTACACCACTGAGACCGCGGTGGTTGACCAGACAAACCT	GAGCTGGGACTGA		CGCGGTTCTATCTAGTTACGCGTTAAACCAACTAGAA	TTTTTT	GTGATCAGTCCCAGCTCCTGGTTTTAGAGCTAGAAATAGCAAGTTAAAATAAGGCTAGTCCGTTATCAACTTGAAAAAGTGGCACCGAGTCGGTGCGTACACCACTGAGACCGCGGTGGTTGACCAGACAAACCTGAGCTGGGACTGACGCGGTTCTATCTAGTTACGCGTTAAACCAACTAGAATTTTTT	GCCATACCATAAGACGACCG	GTTTTAGAGCTAGAAATAGCAAGTTAAAATAAGGCTAGTCCGTTATCAACTTGAAAAAGTGGCACCGAGTCGGTGC	GTCAACCACCGCGGTCTCAGTGGTGTACGGTACAAACCT	TCGTCTTAT		CGCGGTTCTATCTAGTTACGCGTTAAACCAACTAGAA	TTTTTT	GCCATACCATAAGACGACCGGTTTTAGAGCTAGAAATAGCAAGTTAAAATAAGGCTAGTCCGTTATCAACTTGAAAAAGTGGCACCGAGTCGGTGCGTCAACCACCGCGGTCTCAGTGGTGTACGGTACAAACCTTCGTCTTATCGCGGTTCTATCTAGTTACGCGTTAAACCAACTAGAATTTTTT
Figure 4e
AAVS1	attP	PEmax	twinPE		GCTGGCCCCCCACCGCCCCA	GTTTTAGAGCTAGAAATAGCAAGTTAAAATAAGGCTAGTCCGTTATCAACTTGAAAAAGTGGCACCGAGTCGGTGC	GTACACCACTGAGACCGCGGTGGTTGACCAGACAAACCT	GGCGGTGGGGGGC		CGCGGTTCTATCTAGTTACGCGTTAAACCAACTAGAA	TTTTTTT	GCTGGCCCCCCACCGCCCCAGTTTTAGAGCTAGAAATAGCAAGTTAAAATAAGGCTAGTCCGTTATCAACTTGAAAAAGTGGCACCGAGTCGGTGCGTACACCACTGAGACCGCGGTGGTTGACCAGACAAACCTGGCGGTGGGGGGCCGCGGTTCTATCTAGTTACGCGTTAAACCAACTAGAATTTTTTT	GCGACTCCTGGAAGTGGCCA	GTTTTAGAGCTAGAAATAGCAAGTTAAAATAAGGCTAGTCCGTTATCAACTTGAAAAAGTGGCACCGAGTCGGTGC	GTCAACCACCGCGGTCTCAGTGGTGTACGGTACAAACCT	CCACTTCCAGGAG		CGCGGTTCTATCTAGTTACGCGTTAAACCAACTAGAA	TTTTTTT	GCGACTCCTGGAAGTGGCCAGTTTTAGAGCTAGAAATAGCAAGTTAAAATAAGGCTAGTCCGTTATCAACTTGAAAAAGTGGCACCGAGTCGGTGCGTCAACCACCGCGGTCTCAGTGGTGTACGGTACAAACCTCCACTTCCAGGAGCGCGGTTCTATCTAGTTACGCGTTAAACCAACTAGAATTTTTTT
CCR5	attB	PE6b	twinPE	16-bp overlap between attB	GAAGTGTGATCACTTGGGTGG	GTTTTAGAGCTAGAAATAGCAAGTTAAAATAAGGCTAGTCCGTTATCAACTTGAAAAAGTGGCACCGAGTCGGTGC	GACGGAGACCGCCGTCGTCGACAAGCC	CCCAAGTGATC		CGCGGTTCTATCTAGTTACGCGTTAAACCAACTAGAA	TTTTTTT	GAAGTGTGATCACTTGGGTGGGTTTTAGAGCTAGAAATAGCAAGTTAAAATAAGGCTAGTCCGTTATCAACTTGAAAAAGTGGCACCGAGTCGGTGCGACGGAGACCGCCGTCGTCGACAAGCCCCCAAGTGATCCGCGGTTCTATCTAGTTACGCGTTAAACCAACTAGAATTTTTTT	GTATGGAAAATGAGAGCTGC	GTTTTAGAGCTAGAAATAGCAAGTTAAAATAAGGCTAGTCCGTTATCAACTTGAAAAAGTGGCACCGAGTCGGTGC	GACGGCGGTCTCCGTCGTCAGGATCAT	GCTCTCATTTTC		CGCGGTTCTATCTAGTTACGCGTTAAACCAACTAGAA	TTTTTTT	GTATGGAAAATGAGAGCTGCGTTTTAGAGCTAGAAATAGCAAGTTAAAATAAGGCTAGTCCGTTATCAACTTGAAAAAGTGGCACCGAGTCGGTGCGACGGCGGTCTCCGTCGTCAGGATCATGCTCTCATTTTCCGCGGTTCTATCTAGTTACGCGTTAAACCAACTAGAATTTTTTT
B2M	attP	PEmax	twinPE		GAGTAGCGCGAGCACAGCTA	GTTTGAGAGCTATGCTGGAAACAGCATAGCAAGTTCAAATAAGGCTAGTCCGTTATCAACTTGAAAAAGTGGCACCGAGTCGGTGC	GTCAACCACCGCGGTCTCAGTGGTGTACGGTACAAACCT	CTGTGCTCGCGCT		CGCGGTTCTATCTAGTTACGCGTTAAACCAACTAGAA	TTTTTT	GAGTAGCGCGAGCACAGCTAGTTTGAGAGCTATGCTGGAAACAGCATAGCAAGTTCAAATAAGGCTAGTCCGTTATCAACTTGAAAAAGTGGCACCGAGTCGGTGCGTCAACCACCGCGGTCTCAGTGGTGTACGGTACAAACCTCTGTGCTCGCGCTCGCGGTTCTATCTAGTTACGCGTTAAACCAACTAGAATTTTTT	gTATAAGTGGAGGCGTCGCGC	GTTTGAGAGCTATGCTGGAAACAGCATAGCAAGTTCAAATAAGGCTAGTCCGTTATCAACTTGAAAAAGTGGCACCGAGTCGGTGC	GTACACCACTGAGACCGCGGTGGTTGACCAGACAAACCT	CGACGCCTC		CGCGGTTCTATCTAGTTACGCGTTAAACCAACTAGAA	TTTTTT	gTATAAGTGGAGGCGTCGCGCGTTTGAGAGCTATGCTGGAAACAGCATAGCAAGTTCAAATAAGGCTAGTCCGTTATCAACTTGAAAAAGTGGCACCGAGTCGGTGCGTACACCACTGAGACCGCGGTGGTTGACCAGACAAACCTCGACGCCTCCGCGGTTCTATCTAGTTACGCGTTAAACCAACTAGAATTTTTT
CFTR	attB	PE6b	twinPE		GCCAGTTGGCTACCCAAACAA	GTTTGAGAGCTATGCTGGAAACAGCATAGCAAGTTCAAATAAGGCTAGTCCGTTATCAACTTGAAAAAGTGGCACCGAGTCGGTGC	ACGACGGAGACCGCCGTCGTCGACAAGCC	TTTGGGTAGCCAA		CGCGGTTCTATCTAGTTACGCGTTAAACCAACTAGAA	TTTTTT	GCCAGTTGGCTACCCAAACAAGTTTGAGAGCTATGCTGGAAACAGCATAGCAAGTTCAAATAAGGCTAGTCCGTTATCAACTTGAAAAAGTGGCACCGAGTCGGTGCACGACGGAGACCGCCGTCGTCGACAAGCCTTTGGGTAGCCAACGCGGTTCTATCTAGTTACGCGTTAAACCAACTAGAATTTTTT	GGACTGACTAAATGGAGTCA	GTTTGAGAGCTATGCTGGAAACAGCATAGCAAGTTCAAATAAGGCTAGTCCGTTATCAACTTGAAAAAGTGGCACCGAGTCGGTGC	ACGACGGCGGTCTCCGTCGTCAGGATCAT	CTCCATTTA		CGCGGTTCTATCTAGTTACGCGTTAAACCAACTAGAA	TTTTTT	GGACTGACTAAATGGAGTCAGTTTGAGAGCTATGCTGGAAACAGCATAGCAAGTTCAAATAAGGCTAGTCCGTTATCAACTTGAAAAAGTGGCACCGAGTCGGTGCACGACGGCGGTCTCCGTCGTCAGGATCATCTCCATTTACGCGGTTCTATCTAGTTACGCGTTAAACCAACTAGAATTTTTT
GBA1	attP	PEmax	twinPE		GAATGGGTGGGAAGAGTGGTG	GTTTGAGAGCTATGCTGGAAACAGCATAGCAAGTTCAAATAAGGCTAGTCCGTTATCAACTTGAAAAAGTGGCACCGAGTCGGTGC	GTACACCACTGAGACCGCGGTGGTTGACCAGACAAACCT	CACTCTTCCCACC		CGCGGTTCTATCTAGTTACGCGTTAAACCAACTAGAA	TTTTTT	GAATGGGTGGGAAGAGTGGTGGTTTGAGAGCTATGCTGGAAACAGCATAGCAAGTTCAAATAAGGCTAGTCCGTTATCAACTTGAAAAAGTGGCACCGAGTCGGTGCGTACACCACTGAGACCGCGGTGGTTGACCAGACAAACCTCACTCTTCCCACCCGCGGTTCTATCTAGTTACGCGTTAAACCAACTAGAATTTTTT	GACAAGGCCCACAGAAACCT	GTTTGAGAGCTATGCTGGAAACAGCATAGCAAGTTCAAATAAGGCTAGTCCGTTATCAACTTGAAAAAGTGGCACCGAGTCGGTGC	GTCAACCACCGCGGTCTCAGTGGTGTACGGTACAAACCT	TTTCTGTGGGCCT		CGCGGTTCTATCTAGTTACGCGTTAAACCAACTAGAA	TTTTTT	GACAAGGCCCACAGAAACCTGTTTGAGAGCTATGCTGGAAACAGCATAGCAAGTTCAAATAAGGCTAGTCCGTTATCAACTTGAAAAAGTGGCACCGAGTCGGTGCGTCAACCACCGCGGTCTCAGTGGTGTACGGTACAAACCTTTTCTGTGGGCCTCGCGGTTCTATCTAGTTACGCGTTAAACCAACTAGAATTTTTT
COL7A1	attP	PE6b	twinPE		GACGAAGAAGAAGAAGTCAC	GTTTTAGAGCTAGAAATAGCAAGTTAAAATAAGGCTAGTCCGTTATCAACTTGAAAAAGTGGCACCGAGTCGGTGC	GTCAACCACCGCGGTCTCAGTGGTGTACGGTACAAACCT	ACTTCTTCTTCTT		CGCGGTTCTATCTAGTTACGCGTTAAACCAACTAGAA	TTTTTT	GACGAAGAAGAAGAAGTCACGTTTTAGAGCTAGAAATAGCAAGTTAAAATAAGGCTAGTCCGTTATCAACTTGAAAAAGTGGCACCGAGTCGGTGCGTCAACCACCGCGGTCTCAGTGGTGTACGGTACAAACCTACTTCTTCTTCTTCGCGGTTCTATCTAGTTACGCGTTAAACCAACTAGAATTTTTT	GTGGGTGACTGAGTCCTGAT	GTTTTAGAGCTAGAAATAGCAAGTTAAAATAAGGCTAGTCCGTTATCAACTTGAAAAAGTGGCACCGAGTCGGTGC	GTACACCACTGAGACCGCGGTGGTTGACCAGACAAACCT	AGGACTCAG		CGCGGTTCTATCTAGTTACGCGTTAAACCAACTAGAA	TTTTTT	GTGGGTGACTGAGTCCTGATGTTTTAGAGCTAGAAATAGCAAGTTAAAATAAGGCTAGTCCGTTATCAACTTGAAAAAGTGGCACCGAGTCGGTGCGTACACCACTGAGACCGCGGTGGTTGACCAGACAAACCTAGGACTCAGCGCGGTTCTATCTAGTTACGCGTTAAACCAACTAGAATTTTTT
TRAC	attP	PEmax	twinPE		GTCAGGGTTCTGGATATCTGT	GTTTGAGAGCTATGCTGGAAACAGCATAGCAAGTTCAAATAAGGCTAGTCCGTTATCAACTTGAAAAAGTGGCACCGAGTCGGTGC	GTCAACCACCGCGGTCTCAGTGGTGTACGGTACAAACCT	GATATCCAGAACC		CGCGGTTCTATCTAGTTACGCGTTAAACCAACTAGAA	TTTTTT	gTCAGGGTTCTGGATATCTGTGTTTGAGAGCTATGCTGGAAACAGCATAGCAAGTTCAAATAAGGCTAGTCCGTTATCAACTTGAAAAAGTGGCACCGAGTCGGTGCGTCAACCACCGCGGTCTCAGTGGTGTACGGTACAAACCTGATATCCAGAACCCGCGGTTCTATCTAGTTACGCGTTAAACCAACTAGAATTTTTT	gAGCCTGGGTTGGGGCAAAGA	GTTTGAGAGCTATGCTGGAAACAGCATAGCAAGTTCAAATAAGGCTAGTCCGTTATCAACTTGAAAAAGTGGCACCGAGTCGGTGC	GTACACCACTGAGACCGCGGTGGTTGACCAGACAAACCT	TGCCCCAAC		CGCGGTTCTATCTAGTTACGCGTTAAACCAACTAGAA	TTTTTT	gAGCCTGGGTTGGGGCAAAGAGTTTGAGAGCTATGCTGGAAACAGCATAGCAAGTTCAAATAAGGCTAGTCCGTTATCAACTTGAAAAAGTGGCACCGAGTCGGTGCGTACACCACTGAGACCGCGGTGGTTGACCAGACAAACCTTGCCCCAACCGCGGTTCTATCTAGTTACGCGTTAAACCAACTAGAATTTTTT
Figure 5b,c
AAVS1	attP	PEmax	twinPE		GCTGGCCCCCCACCGCCCCA	GTTTTAGAGCTAGAAATAGCAAGTTAAAATAAGGCTAGTCCGTTATCAACTTGAAAAAGTGGCACCGAGTCGGTGC	GTACACCACTGAGACCGCGGTGGTTGACCAGACAAACCT	GGCGGTGGGGGGC		CGCGGTTCTATCTAGTTACGCGTTAAACCAACTAGAA	TTTTTTT	GCTGGCCCCCCACCGCCCCAGTTTTAGAGCTAGAAATAGCAAGTTAAAATAAGGCTAGTCCGTTATCAACTTGAAAAAGTGGCACCGAGTCGGTGCGTACACCACTGAGACCGCGGTGGTTGACCAGACAAACCTGGCGGTGGGGGGCCGCGGTTCTATCTAGTTACGCGTTAAACCAACTAGAATTTTTTT	GCGACTCCTGGAAGTGGCCA	GTTTTAGAGCTAGAAATAGCAAGTTAAAATAAGGCTAGTCCGTTATCAACTTGAAAAAGTGGCACCGAGTCGGTGC	GTCAACCACCGCGGTCTCAGTGGTGTACGGTACAAACCT	CCACTTCCAGGAG		CGCGGTTCTATCTAGTTACGCGTTAAACCAACTAGAA	TTTTTTT	GCGACTCCTGGAAGTGGCCAGTTTTAGAGCTAGAAATAGCAAGTTAAAATAAGGCTAGTCCGTTATCAACTTGAAAAAGTGGCACCGAGTCGGTGCGTCAACCACCGCGGTCTCAGTGGTGTACGGTACAAACCTCCACTTCCAGGAGCGCGGTTCTATCTAGTTACGCGTTAAACCAACTAGAATTTTTTT
CCR5	attB	PEmax	twinPE	16-bp overlap between attB	GAAGTGTGATCACTTGGGTGG	GTTTTAGAGCTAGAAATAGCAAGTTAAAATAAGGCTAGTCCGTTATCAACTTGAAAAAGTGGCACCGAGTCGGTGC	GACGGAGACCGCCGTCGTCGACAAGCC	CCCAAGTGATC		CGCGGTTCTATCTAGTTACGCGTTAAACCAACTAGAA	TTTTTTT	GAAGTGTGATCACTTGGGTGGGTTTTAGAGCTAGAAATAGCAAGTTAAAATAAGGCTAGTCCGTTATCAACTTGAAAAAGTGGCACCGAGTCGGTGCGACGGAGACCGCCGTCGTCGACAAGCCCCCAAGTGATCCGCGGTTCTATCTAGTTACGCGTTAAACCAACTAGAATTTTTTT	GTATGGAAAATGAGAGCTGC	GTTTTAGAGCTAGAAATAGCAAGTTAAAATAAGGCTAGTCCGTTATCAACTTGAAAAAGTGGCACCGAGTCGGTGC	GACGGCGGTCTCCGTCGTCAGGATCAT	GCTCTCATTTTC		CGCGGTTCTATCTAGTTACGCGTTAAACCAACTAGAA	TTTTTTT	GTATGGAAAATGAGAGCTGCGTTTTAGAGCTAGAAATAGCAAGTTAAAATAAGGCTAGTCCGTTATCAACTTGAAAAAGTGGCACCGAGTCGGTGCGACGGCGGTCTCCGTCGTCAGGATCATGCTCTCATTTTCCGCGGTTCTATCTAGTTACGCGTTAAACCAACTAGAATTTTTTT
Figure 6a
FANCA	attP	PEmax	twinPE		GCTTCCCGCCAGAGCCTCCGC	GTTTGAGAGCTATGCTGGAAACAGCATAGCAAGTTCAAATAAGGCTAGTCCGTTATCAACTTGAAAAAGTGGCACCGAGTCGGTGC	GTACACCACTGAGACCGCGGTGGTTGACCAGACAAACCT	GAGGCTCTG		CGCGGTTCTATCTAGTTACGCGTTAAACCAACTAGAA	TTTTTT	gCTTCCCGCCAGAGCCTCCGCGTTTGAGAGCTATGCTGGAAACAGCATAGCAAGTTCAAATAAGGCTAGTCCGTTATCAACTTGAAAAAGTGGCACCGAGTCGGTGCGTACACCACTGAGACCGCGGTGGTTGACCAGACAAACCTGAGGCTCTGCGCGGTTCTATCTAGTTACGCGTTAAACCAACTAGAATTTTTT	GCCCACCCCGCACAGCCCCC	GTTTGAGAGCTATGCTGGAAACAGCATAGCAAGTTCAAATAAGGCTAGTCCGTTATCAACTTGAAAAAGTGGCACCGAGTCGGTGC	GTCAACCACCGCGGTCTCAGTGGTGTACGGTACAAACCT	GGCTGTGCG		CGCGGTTCTATCTAGTTACGCGTTAAACCAACTAGAA	TTTTTT	GCCCACCCCGCACAGCCCCCGTTTGAGAGCTATGCTGGAAACAGCATAGCAAGTTCAAATAAGGCTAGTCCGTTATCAACTTGAAAAAGTGGCACCGAGTCGGTGCGTCAACCACCGCGGTCTCAGTGGTGTACGGTACAAACCTGGCTGTGCGCGCGGTTCTATCTAGTTACGCGTTAAACCAACTAGAATTTTTT
GBA1	attP	PEmax	twinPE		GAATGGGTGGGAAGAGTGGTG	GTTTGAGAGCTATGCTGGAAACAGCATAGCAAGTTCAAATAAGGCTAGTCCGTTATCAACTTGAAAAAGTGGCACCGAGTCGGTGC	GTACACCACTGAGACCGCGGTGGTTGACCAGACAAACCT	CACTCTTCCCACC		CGCGGTTCTATCTAGTTACGCGTTAAACCAACTAGAA	TTTTTT	GAATGGGTGGGAAGAGTGGTGGTTTGAGAGCTATGCTGGAAACAGCATAGCAAGTTCAAATAAGGCTAGTCCGTTATCAACTTGAAAAAGTGGCACCGAGTCGGTGCGTACACCACTGAGACCGCGGTGGTTGACCAGACAAACCTCACTCTTCCCACCCGCGGTTCTATCTAGTTACGCGTTAAACCAACTAGAATTTTTT	GACAAGGCCCACAGAAACCT	GTTTGAGAGCTATGCTGGAAACAGCATAGCAAGTTCAAATAAGGCTAGTCCGTTATCAACTTGAAAAAGTGGCACCGAGTCGGTGC	GTCAACCACCGCGGTCTCAGTGGTGTACGGTACAAACCT	TTTCTGTGGGCCT		CGCGGTTCTATCTAGTTACGCGTTAAACCAACTAGAA	TTTTTT	GACAAGGCCCACAGAAACCTGTTTGAGAGCTATGCTGGAAACAGCATAGCAAGTTCAAATAAGGCTAGTCCGTTATCAACTTGAAAAAGTGGCACCGAGTCGGTGCGTCAACCACCGCGGTCTCAGTGGTGTACGGTACAAACCTTTTCTGTGGGCCTCGCGGTTCTATCTAGTTACGCGTTAAACCAACTAGAATTTTTT
ALB	attP	PE6b	twinPE		GACTGAAACTTCACAGAATA	GTTTGAGAGCTATGCTGGAAACAGCATAGCAAGTTCAAATAAGGCTAGTCCGTTATCAACTTGAAAAAGTGGCACCGAGTCGGTGC	GTACACCACTGAGACCGCGGTGGTTGACCAGACAAACCT	TCTGTGAAGTTTC		CGCGGTTCTATCTAGTTACGCGTTAAACCAACTAGAA	TTTTTT	GACTGAAACTTCACAGAATAGTTTGAGAGCTATGCTGGAAACAGCATAGCAAGTTCAAATAAGGCTAGTCCGTTATCAACTTGAAAAAGTGGCACCGAGTCGGTGCGTACACCACTGAGACCGCGGTGGTTGACCAGACAAACCTTCTGTGAAGTTTCCGCGGTTCTATCTAGTTACGCGTTAAACCAACTAGAATTTTTT	GATTTATGAGATCAACAGCAC	GTTTGAGAGCTATGCTGGAAACAGCATAGCAAGTTCAAATAAGGCTAGTCCGTTATCAACTTGAAAAAGTGGCACCGAGTCGGTGC	GTCAACCACCGCGGTCTCAGTGGTGTACGGTACAAACCT	CTGTTGATCTCAT		CGCGGTTCTATCTAGTTACGCGTTAAACCAACTAGAA	TTTTTT	GATTTATGAGATCAACAGCACGTTTGAGAGCTATGCTGGAAACAGCATAGCAAGTTCAAATAAGGCTAGTCCGTTATCAACTTGAAAAAGTGGCACCGAGTCGGTGCGTCAACCACCGCGGTCTCAGTGGTGTACGGTACAAACCTCTGTTGATCTCATCGCGGTTCTATCTAGTTACGCGTTAAACCAACTAGAATTTTTT
B2M	attP	PEmax	twinPE		GAGTAGCGCGAGCACAGCTA	GTTTGAGAGCTATGCTGGAAACAGCATAGCAAGTTCAAATAAGGCTAGTCCGTTATCAACTTGAAAAAGTGGCACCGAGTCGGTGC	GTCAACCACCGCGGTCTCAGTGGTGTACGGTACAAACCT	CTGTGCTCGCGCT		CGCGGTTCTATCTAGTTACGCGTTAAACCAACTAGAA	TTTTTT	GAGTAGCGCGAGCACAGCTAGTTTGAGAGCTATGCTGGAAACAGCATAGCAAGTTCAAATAAGGCTAGTCCGTTATCAACTTGAAAAAGTGGCACCGAGTCGGTGCGTCAACCACCGCGGTCTCAGTGGTGTACGGTACAAACCTCTGTGCTCGCGCTCGCGGTTCTATCTAGTTACGCGTTAAACCAACTAGAATTTTTT	gTATAAGTGGAGGCGTCGCGC	GTTTGAGAGCTATGCTGGAAACAGCATAGCAAGTTCAAATAAGGCTAGTCCGTTATCAACTTGAAAAAGTGGCACCGAGTCGGTGC	GTACACCACTGAGACCGCGGTGGTTGACCAGACAAACCT	CGACGCCTC		CGCGGTTCTATCTAGTTACGCGTTAAACCAACTAGAA	TTTTTT	gTATAAGTGGAGGCGTCGCGCGTTTGAGAGCTATGCTGGAAACAGCATAGCAAGTTCAAATAAGGCTAGTCCGTTATCAACTTGAAAAAGTGGCACCGAGTCGGTGCGTACACCACTGAGACCGCGGTGGTTGACCAGACAAACCTCGACGCCTCCGCGGTTCTATCTAGTTACGCGTTAAACCAACTAGAATTTTTT
TRAC	attP	PEmax	twinPE		GTCAGGGTTCTGGATATCTGT	GTTTGAGAGCTATGCTGGAAACAGCATAGCAAGTTCAAATAAGGCTAGTCCGTTATCAACTTGAAAAAGTGGCACCGAGTCGGTGC	GTCAACCACCGCGGTCTCAGTGGTGTACGGTACAAACCT	GATATCCAGAACC		CGCGGTTCTATCTAGTTACGCGTTAAACCAACTAGAA	TTTTTT	gTCAGGGTTCTGGATATCTGTGTTTGAGAGCTATGCTGGAAACAGCATAGCAAGTTCAAATAAGGCTAGTCCGTTATCAACTTGAAAAAGTGGCACCGAGTCGGTGCGTCAACCACCGCGGTCTCAGTGGTGTACGGTACAAACCTGATATCCAGAACCCGCGGTTCTATCTAGTTACGCGTTAAACCAACTAGAATTTTTT	gAGCCTGGGTTGGGGCAAAGA	GTTTGAGAGCTATGCTGGAAACAGCATAGCAAGTTCAAATAAGGCTAGTCCGTTATCAACTTGAAAAAGTGGCACCGAGTCGGTGC	GTACACCACTGAGACCGCGGTGGTTGACCAGACAAACCT	TGCCCCAAC		CGCGGTTCTATCTAGTTACGCGTTAAACCAACTAGAA	TTTTTT	gAGCCTGGGTTGGGGCAAAGAGTTTGAGAGCTATGCTGGAAACAGCATAGCAAGTTCAAATAAGGCTAGTCCGTTATCAACTTGAAAAAGTGGCACCGAGTCGGTGCGTACACCACTGAGACCGCGGTGGTTGACCAGACAAACCTTGCCCCAACCGCGGTTCTATCTAGTTACGCGTTAAACCAACTAGAATTTTTT
Smn1	attP	PE6d	twinPE		GTGATCAGTCCCAGCTCCTG	GTTTTAGAGCTAGAAATAGCAAGTTAAAATAAGGCTAGTCCGTTATCAACTTGAAAAAGTGGCACCGAGTCGGTGC	GTACACCACTGAGACCGCGGTGGTTGACCAGACAAACCT	GAGCTGGGACTGA		CGCGGTTCTATCTAGTTACGCGTTAAACCAACTAGAA	TTTTTT	GTGATCAGTCCCAGCTCCTGGTTTTAGAGCTAGAAATAGCAAGTTAAAATAAGGCTAGTCCGTTATCAACTTGAAAAAGTGGCACCGAGTCGGTGCGTACACCACTGAGACCGCGGTGGTTGACCAGACAAACCTGAGCTGGGACTGACGCGGTTCTATCTAGTTACGCGTTAAACCAACTAGAATTTTTT	GCCATACCATAAGACGACCG	GTTTTAGAGCTAGAAATAGCAAGTTAAAATAAGGCTAGTCCGTTATCAACTTGAAAAAGTGGCACCGAGTCGGTGC	GTCAACCACCGCGGTCTCAGTGGTGTACGGTACAAACCT	TCGTCTTAT		CGCGGTTCTATCTAGTTACGCGTTAAACCAACTAGAA	TTTTTT	GCCATACCATAAGACGACCGGTTTTAGAGCTAGAAATAGCAAGTTAAAATAAGGCTAGTCCGTTATCAACTTGAAAAAGTGGCACCGAGTCGGTGCGTCAACCACCGCGGTCTCAGTGGTGTACGGTACAAACCTTCGTCTTATCGCGGTTCTATCTAGTTACGCGTTAAACCAACTAGAATTTTTT
Figure 6b
ALB	attB	PEmax	twinPE	38-bp overlap between attB	GACTGAAACTTCACAGAATA	GTTTTAGAGCTAGAAATAGCAAGTTAAAATAAGGCTAGTCCGTTATCAACTTGAAAAAGTGGCACCGAGTCGGTGC	ATGATCCTGACGACGGAGACCGCCGTCGTCGACAAGCC	TCTGTGAAGTTTC		CGCGGTTCTATCTAGTTACGCGTTAAACCAACTAGAA	TTTTTTT	GACTGAAACTTCACAGAATAGTTTTAGAGCTAGAAATAGCAAGTTAAAATAAGGCTAGTCCGTTATCAACTTGAAAAAGTGGCACCGAGTCGGTGCATGATCCTGACGACGGAGACCGCCGTCGTCGACAAGCCTCTGTGAAGTTTCCGCGGTTCTATCTAGTTACGCGTTAAACCAACTAGAATTTTTTT	GATTTATGAGATCAACAGCAC	GTTTTAGAGCTAGAAATAGCAAGTTAAAATAAGGCTAGTCCGTTATCAACTTGAAAAAGTGGCACCGAGTCGGTGC	GGCTTGTCGACGACGGCGGTCTCCGTCGTCAGGATCAT	CTGTTGATCTCAT		CGCGGTTCTATCTAGTTACGCGTTAAACCAACTAGAA	TTTTTTT	GATTTATGAGATCAACAGCACGTTTTAGAGCTAGAAATAGCAAGTTAAAATAAGGCTAGTCCGTTATCAACTTGAAAAAGTGGCACCGAGTCGGTGCGGCTTGTCGACGACGGCGGTCTCCGTCGTCAGGATCATCTGTTGATCTCATCGCGGTTCTATCTAGTTACGCGTTAAACCAACTAGAATTTTTTT
Extended Data Figure 4b
AAVS1	attP-50	PEmax	twinPE	50-bp overlap between attP	GCTGGCCCCCCACCGCCCCA	GTTTTAGAGCTAGAAATAGCAAGTTAAAATAAGGCTAGTCCGTTATCAACTTGAAAAAGTGGCACCGAGTCGGTGC	AGGTTTGTACCGTACACCACTGAGACCGCGGTGGTTGACCAGACAAACCT	GGCGGTGGGGGGC		CGCGGTTCTATCTAGTTACGCGTTAAACCAACTAGAA	TTTTTT	GCTGGCCCCCCACCGCCCCAGTTTTAGAGCTAGAAATAGCAAGTTAAAATAAGGCTAGTCCGTTATCAACTTGAAAAAGTGGCACCGAGTCGGTGCAGGTTTGTACCGTACACCACTGAGACCGCGGTGGTTGACCAGACAAACCTGGCGGTGGGGGGCCGCGGTTCTATCTAGTTACGCGTTAAACCAACTAGAATTTTTT	GCGACTCCTGGAAGTGGCCA	GTTTTAGAGCTAGAAATAGCAAGTTAAAATAAGGCTAGTCCGTTATCAACTTGAAAAAGTGGCACCGAGTCGGTGC	AGGTTTGTCTGGTCAACCACCGCGGTCTCAGTGGTGTACGGTACAAACCT	CCACTTCCAGGAG		CGCGGTTCTATCTAGTTACGCGTTAAACCAACTAGAA	TTTTTT	GCGACTCCTGGAAGTGGCCAGTTTTAGAGCTAGAAATAGCAAGTTAAAATAAGGCTAGTCCGTTATCAACTTGAAAAAGTGGCACCGAGTCGGTGCAGGTTTGTCTGGTCAACCACCGCGGTCTCAGTGGTGTACGGTACAAACCTCCACTTCCAGGAGCGCGGTTCTATCTAGTTACGCGTTAAACCAACTAGAATTTTTT
AAVS1	attP - 38	PEmax	twinPE	38-bp overlap between attP	GCTGGCCCCCCACCGCCCCA	GTTTTAGAGCTAGAAATAGCAAGTTAAAATAAGGCTAGTCCGTTATCAACTTGAAAAAGTGGCACCGAGTCGGTGC	GTACCGTACACCACTGAGACCGCGGTGGTTGACCAGACAAACCT	GGCGGTGGGGGGC		CGCGGTTCTATCTAGTTACGCGTTAAACCAACTAGAA	TTTTTT	GCTGGCCCCCCACCGCCCCAGTTTTAGAGCTAGAAATAGCAAGTTAAAATAAGGCTAGTCCGTTATCAACTTGAAAAAGTGGCACCGAGTCGGTGCGTACCGTACACCACTGAGACCGCGGTGGTTGACCAGACAAACCTGGCGGTGGGGGGCCGCGGTTCTATCTAGTTACGCGTTAAACCAACTAGAATTTTTT	GCGACTCCTGGAAGTGGCCA	GTTTTAGAGCTAGAAATAGCAAGTTAAAATAAGGCTAGTCCGTTATCAACTTGAAAAAGTGGCACCGAGTCGGTGC	GTCTGGTCAACCACCGCGGTCTCAGTGGTGTACGGTACAAACCT	CCACTTCCAGGAG		CGCGGTTCTATCTAGTTACGCGTTAAACCAACTAGAA	TTTTTT	GCGACTCCTGGAAGTGGCCAGTTTTAGAGCTAGAAATAGCAAGTTAAAATAAGGCTAGTCCGTTATCAACTTGAAAAAGTGGCACCGAGTCGGTGCGTCTGGTCAACCACCGCGGTCTCAGTGGTGTACGGTACAAACCTCCACTTCCAGGAGCGCGGTTCTATCTAGTTACGCGTTAAACCAACTAGAATTTTTT
AAVS1	attP-28	PEmax	twinPE	28-bp overlap between attP	GCTGGCCCCCCACCGCCCCA	GTTTTAGAGCTAGAAATAGCAAGTTAAAATAAGGCTAGTCCGTTATCAACTTGAAAAAGTGGCACCGAGTCGGTGC	GTACACCACTGAGACCGCGGTGGTTGACCAGACAAACCT	GGCGGTGGGGGGC		CGCGGTTCTATCTAGTTACGCGTTAAACCAACTAGAA	TTTTTT	GCTGGCCCCCCACCGCCCCAGTTTTAGAGCTAGAAATAGCAAGTTAAAATAAGGCTAGTCCGTTATCAACTTGAAAAAGTGGCACCGAGTCGGTGCGTACACCACTGAGACCGCGGTGGTTGACCAGACAAACCTGGCGGTGGGGGGCCGCGGTTCTATCTAGTTACGCGTTAAACCAACTAGAATTTTTT	GCGACTCCTGGAAGTGGCCA	GTTTTAGAGCTAGAAATAGCAAGTTAAAATAAGGCTAGTCCGTTATCAACTTGAAAAAGTGGCACCGAGTCGGTGC	GTCAACCACCGCGGTCTCAGTGGTGTACGGTACAAACCT	CCACTTCCAGGAG		CGCGGTTCTATCTAGTTACGCGTTAAACCAACTAGAA	TTTTTT	GCGACTCCTGGAAGTGGCCAGTTTTAGAGCTAGAAATAGCAAGTTAAAATAAGGCTAGTCCGTTATCAACTTGAAAAAGTGGCACCGAGTCGGTGCGTCAACCACCGCGGTCTCAGTGGTGTACGGTACAAACCTCCACTTCCAGGAGCGCGGTTCTATCTAGTTACGCGTTAAACCAACTAGAATTTTTT
AAVS1	attP-18	PEmax	twinPE	18-bp overlap between attP	GCTGGCCCCCCACCGCCCCA	GTTTTAGAGCTAGAAATAGCAAGTTAAAATAAGGCTAGTCCGTTATCAACTTGAAAAAGTGGCACCGAGTCGGTGC	CCACTGAGACCGCGGTGGTTGACCAGACAAACCT	GGCGGTGGGGGGC		CGCGGTTCTATCTAGTTACGCGTTAAACCAACTAGAA	TTTTTT	GCTGGCCCCCCACCGCCCCAGTTTTAGAGCTAGAAATAGCAAGTTAAAATAAGGCTAGTCCGTTATCAACTTGAAAAAGTGGCACCGAGTCGGTGCCCACTGAGACCGCGGTGGTTGACCAGACAAACCTGGCGGTGGGGGGCCGCGGTTCTATCTAGTTACGCGTTAAACCAACTAGAATTTTTT	GCGACTCCTGGAAGTGGCCA	GTTTTAGAGCTAGAAATAGCAAGTTAAAATAAGGCTAGTCCGTTATCAACTTGAAAAAGTGGCACCGAGTCGGTGC	CCACCGCGGTCTCAGTGGTGTACGGTACAAACCT	CCACTTCCAGGAG		CGCGGTTCTATCTAGTTACGCGTTAAACCAACTAGAA	TTTTTT	GCGACTCCTGGAAGTGGCCAGTTTTAGAGCTAGAAATAGCAAGTTAAAATAAGGCTAGTCCGTTATCAACTTGAAAAAGTGGCACCGAGTCGGTGCCCACCGCGGTCTCAGTGGTGTACGGTACAAACCTCCACTTCCAGGAGCGCGGTTCTATCTAGTTACGCGTTAAACCAACTAGAATTTTTT
AAVS1	attP-8	PEmax	twinPE	8-bp overlap between attP	GCTGGCCCCCCACCGCCCCA	GTTTTAGAGCTAGAAATAGCAAGTTAAAATAAGGCTAGTCCGTTATCAACTTGAAAAAGTGGCACCGAGTCGGTGC	GAGACCGCGGTGGTTGACCAGACAAACCT	GGCGGTGGGGGGC		CGCGGTTCTATCTAGTTACGCGTTAAACCAACTAGAA	TTTTTT	GCTGGCCCCCCACCGCCCCAGTTTTAGAGCTAGAAATAGCAAGTTAAAATAAGGCTAGTCCGTTATCAACTTGAAAAAGTGGCACCGAGTCGGTGCGAGACCGCGGTGGTTGACCAGACAAACCTGGCGGTGGGGGGCCGCGGTTCTATCTAGTTACGCGTTAAACCAACTAGAATTTTTT	GCGACTCCTGGAAGTGGCCA	GTTTTAGAGCTAGAAATAGCAAGTTAAAATAAGGCTAGTCCGTTATCAACTTGAAAAAGTGGCACCGAGTCGGTGC	GCGGTCTCAGTGGTGTACGGTACAAACCT	CCACTTCCAGGAG		CGCGGTTCTATCTAGTTACGCGTTAAACCAACTAGAA	TTTTTT	GCGACTCCTGGAAGTGGCCAGTTTTAGAGCTAGAAATAGCAAGTTAAAATAAGGCTAGTCCGTTATCAACTTGAAAAAGTGGCACCGAGTCGGTGCGCGGTCTCAGTGGTGTACGGTACAAACCTCCACTTCCAGGAGCGCGGTTCTATCTAGTTACGCGTTAAACCAACTAGAATTTTTT
CCR5	attB-38	PEmax	twinPE	38-bp overlap between attB	GAAGTGTGATCACTTGGGTGG	GTTTTAGAGCTAGAAATAGCAAGTTAAAATAAGGCTAGTCCGTTATCAACTTGAAAAAGTGGCACCGAGTCGGTGC	ATGATCCTGACGACGGAGACCGCCGTCGTCGACAAGCC	CCCAAGTGATC		CGCGGTTCTATCTAGTTACGCGTTAAACCAACTAGAA	TTTTTT	GAAGTGTGATCACTTGGGTGGGTTTTAGAGCTAGAAATAGCAAGTTAAAATAAGGCTAGTCCGTTATCAACTTGAAAAAGTGGCACCGAGTCGGTGCATGATCCTGACGACGGAGACCGCCGTCGTCGACAAGCCCCCAAGTGATCCGCGGTTCTATCTAGTTACGCGTTAAACCAACTAGAATTTTTT	GTATGGAAAATGAGAGCTGC	GTTTTAGAGCTAGAAATAGCAAGTTAAAATAAGGCTAGTCCGTTATCAACTTGAAAAAGTGGCACCGAGTCGGTGC	GGCTTGTCGACGACGGCGGTCTCCGTCGTCAGGATCAT	GCTCTCATTTTC		CGCGGTTCTATCTAGTTACGCGTTAAACCAACTAGAA	TTTTTT	GTATGGAAAATGAGAGCTGCGTTTTAGAGCTAGAAATAGCAAGTTAAAATAAGGCTAGTCCGTTATCAACTTGAAAAAGTGGCACCGAGTCGGTGCGGCTTGTCGACGACGGCGGTCTCCGTCGTCAGGATCATGCTCTCATTTTCCGCGGTTCTATCTAGTTACGCGTTAAACCAACTAGAATTTTTT
CCR5	attB-28	PEmax	twinPE	28-bp overlap between attB	GAAGTGTGATCACTTGGGTGG	GTTTTAGAGCTAGAAATAGCAAGTTAAAATAAGGCTAGTCCGTTATCAACTTGAAAAAGTGGCACCGAGTCGGTGC	CCTGACGACGGAGACCGCCGTCGTCGACAAGCC	CCCAAGTGATC		CGCGGTTCTATCTAGTTACGCGTTAAACCAACTAGAA	TTTTTT	GAAGTGTGATCACTTGGGTGGGTTTTAGAGCTAGAAATAGCAAGTTAAAATAAGGCTAGTCCGTTATCAACTTGAAAAAGTGGCACCGAGTCGGTGCCCTGACGACGGAGACCGCCGTCGTCGACAAGCCCCCAAGTGATCCGCGGTTCTATCTAGTTACGCGTTAAACCAACTAGAATTTTTT	GTATGGAAAATGAGAGCTGC	GTTTTAGAGCTAGAAATAGCAAGTTAAAATAAGGCTAGTCCGTTATCAACTTGAAAAAGTGGCACCGAGTCGGTGC	GTCGACGACGGCGGTCTCCGTCGTCAGGATCAT	GCTCTCATTTTC		CGCGGTTCTATCTAGTTACGCGTTAAACCAACTAGAA	TTTTTT	GTATGGAAAATGAGAGCTGCGTTTTAGAGCTAGAAATAGCAAGTTAAAATAAGGCTAGTCCGTTATCAACTTGAAAAAGTGGCACCGAGTCGGTGCGTCGACGACGGCGGTCTCCGTCGTCAGGATCATGCTCTCATTTTCCGCGGTTCTATCTAGTTACGCGTTAAACCAACTAGAATTTTTT
CCR5	attB-20	PEmax	twinPE	20-bp overlap between attB	GAAGTGTGATCACTTGGGTGG	GTTTTAGAGCTAGAAATAGCAAGTTAAAATAAGGCTAGTCCGTTATCAACTTGAAAAAGTGGCACCGAGTCGGTGC	ACGACGGAGACCGCCGTCGTCGACAAGCC	CCCAAGTGATC		CGCGGTTCTATCTAGTTACGCGTTAAACCAACTAGAA	TTTTTT	GAAGTGTGATCACTTGGGTGGGTTTTAGAGCTAGAAATAGCAAGTTAAAATAAGGCTAGTCCGTTATCAACTTGAAAAAGTGGCACCGAGTCGGTGCACGACGGAGACCGCCGTCGTCGACAAGCCCCCAAGTGATCCGCGGTTCTATCTAGTTACGCGTTAAACCAACTAGAATTTTTT	GTATGGAAAATGAGAGCTGC	GTTTTAGAGCTAGAAATAGCAAGTTAAAATAAGGCTAGTCCGTTATCAACTTGAAAAAGTGGCACCGAGTCGGTGC	ACGACGGCGGTCTCCGTCGTCAGGATCAT	GCTCTCATTTTC		CGCGGTTCTATCTAGTTACGCGTTAAACCAACTAGAA	TTTTTT	GTATGGAAAATGAGAGCTGCGTTTTAGAGCTAGAAATAGCAAGTTAAAATAAGGCTAGTCCGTTATCAACTTGAAAAAGTGGCACCGAGTCGGTGCACGACGGCGGTCTCCGTCGTCAGGATCATGCTCTCATTTTCCGCGGTTCTATCTAGTTACGCGTTAAACCAACTAGAATTTTTT
CCR5	attB-12	PEmax	twinPE	12-bp overlap between attB	GAAGTGTGATCACTTGGGTGG	GTTTTAGAGCTAGAAATAGCAAGTTAAAATAAGGCTAGTCCGTTATCAACTTGAAAAAGTGGCACCGAGTCGGTGC	CGGAGACCGCCGTCGTCGACAAGCC	CCCAAGTGATC		CGCGGTTCTATCTAGTTACGCGTTAAACCAACTAGAA	TTTTTT	GAAGTGTGATCACTTGGGTGGGTTTTAGAGCTAGAAATAGCAAGTTAAAATAAGGCTAGTCCGTTATCAACTTGAAAAAGTGGCACCGAGTCGGTGCCGGAGACCGCCGTCGTCGACAAGCCCCCAAGTGATCCGCGGTTCTATCTAGTTACGCGTTAAACCAACTAGAATTTTTT	GTATGGAAAATGAGAGCTGC	GTTTTAGAGCTAGAAATAGCAAGTTAAAATAAGGCTAGTCCGTTATCAACTTGAAAAAGTGGCACCGAGTCGGTGC	CGGCGGTCTCCGTCGTCAGGATCAT	GCTCTCATTTTC		CGCGGTTCTATCTAGTTACGCGTTAAACCAACTAGAA	TTTTTT	GTATGGAAAATGAGAGCTGCGTTTTAGAGCTAGAAATAGCAAGTTAAAATAAGGCTAGTCCGTTATCAACTTGAAAAAGTGGCACCGAGTCGGTGCCGGCGGTCTCCGTCGTCAGGATCATGCTCTCATTTTCCGCGGTTCTATCTAGTTACGCGTTAAACCAACTAGAATTTTTT
Extended Data Figure 4d
Rosa26	attB	PEmax, PE6b-d	twinPE		GCTACTGTTCACTCTAACAG	GTTTGAGAGCTATGCTGGAAACAGCATAGCAAGTTCAAATAAGGCTAGTCCGTTATCAACTTGAAAAAGTGGCACCGAGTCGGTGC	ACGACGGAGACCGCCGTCGTCGACAAGCC	TTAGAGTGAA	CAGTAG	CGCGGTTCTATCTAGTTACGCGTTAAACCAACTAGAA	TTTTTT	GCTACTGTTCACTCTAACAGGTTTGAGAGCTATGCTGGAAACAGCATAGCAAGTTCAAATAAGGCTAGTCCGTTATCAACTTGAAAAAGTGGCACCGAGTCGGTGCACGACGGAGACCGCCGTCGTCGACAAGCCTTAGAGTGAACGCGGTTCTATCTAGTTACGCGTTAAACCAACTAGAATTTTTT	GAATCTGCTAGTATATCCGT	GTTTGAGAGCTATGCTGGAAACAGCATAGCAAGTTCAAATAAGGCTAGTCCGTTATCAACTTGAAAAAGTGGCACCGAGTCGGTGC	ACGACGGCGGTCTCCGTCGTCAGGATCAT	GATATACTAG	CAGATT	CGCGGTTCTATCTAGTTACGCGTTAAACCAACTAGAA	TTTTTT	GAATCTGCTAGTATATCCGTGTTTGAGAGCTATGCTGGAAACAGCATAGCAAGTTCAAATAAGGCTAGTCCGTTATCAACTTGAAAAAGTGGCACCGAGTCGGTGCACGACGGCGGTCTCCGTCGTCAGGATCATGATATACTAGCGCGGTTCTATCTAGTTACGCGTTAAACCAACTAGAATTTTTT
Extended Data Figure 5
AAVS1	attP	PEmax/PASTE	twinPE		GCTGGCCCCCCACCGCCCCA	GTTTTAGAGCTAGAAATAGCAAGTTAAAATAAGGCTAGTCCGTTATCAACTTGAAAAAGTGGCACCGAGTCGGTGC	GTACACCACTGAGACCGCGGTGGTTGACCAGACAAACCT	GGCGGTGGGGGGC		CGCGGTTCTATCTAGTTACGCGTTAAACCAACTAGAA	TTTTTTT	GCTGGCCCCCCACCGCCCCAGTTTTAGAGCTAGAAATAGCAAGTTAAAATAAGGCTAGTCCGTTATCAACTTGAAAAAGTGGCACCGAGTCGGTGCGTACACCACTGAGACCGCGGTGGTTGACCAGACAAACCTGGCGGTGGGGGGCCGCGGTTCTATCTAGTTACGCGTTAAACCAACTAGAATTTTTTT	GCGACTCCTGGAAGTGGCCA	GTTTTAGAGCTAGAAATAGCAAGTTAAAATAAGGCTAGTCCGTTATCAACTTGAAAAAGTGGCACCGAGTCGGTGC	GTCAACCACCGCGGTCTCAGTGGTGTACGGTACAAACCT	CCACTTCCAGGAG		CGCGGTTCTATCTAGTTACGCGTTAAACCAACTAGAA	TTTTTTT	GCGACTCCTGGAAGTGGCCAGTTTTAGAGCTAGAAATAGCAAGTTAAAATAAGGCTAGTCCGTTATCAACTTGAAAAAGTGGCACCGAGTCGGTGCGTCAACCACCGCGGTCTCAGTGGTGTACGGTACAAACCTCCACTTCCAGGAGCGCGGTTCTATCTAGTTACGCGTTAAACCAACTAGAATTTTTTT
CCR5	attB	PEmax/PASTE	twinPE		GAAGTGTGATCACTTGGGTGG	GTTTTAGAGCTAGAAATAGCAAGTTAAAATAAGGCTAGTCCGTTATCAACTTGAAAAAGTGGCACCGAGTCGGTGC	GACGGAGACCGCCGTCGTCGACAAGCC	CCCAAGTGATC		CGCGGTTCTATCTAGTTACGCGTTAAACCAACTAGAA	TTTTTTT	GAAGTGTGATCACTTGGGTGGGTTTTAGAGCTAGAAATAGCAAGTTAAAATAAGGCTAGTCCGTTATCAACTTGAAAAAGTGGCACCGAGTCGGTGCGACGGAGACCGCCGTCGTCGACAAGCCCCCAAGTGATCCGCGGTTCTATCTAGTTACGCGTTAAACCAACTAGAATTTTTTT	GTATGGAAAATGAGAGCTGC	GTTTTAGAGCTAGAAATAGCAAGTTAAAATAAGGCTAGTCCGTTATCAACTTGAAAAAGTGGCACCGAGTCGGTGC	GACGGCGGTCTCCGTCGTCAGGATCAT	GCTCTCATTTTC		CGCGGTTCTATCTAGTTACGCGTTAAACCAACTAGAA	TTTTTTT	GTATGGAAAATGAGAGCTGCGTTTTAGAGCTAGAAATAGCAAGTTAAAATAAGGCTAGTCCGTTATCAACTTGAAAAAGTGGCACCGAGTCGGTGCGACGGCGGTCTCCGTCGTCAGGATCATGCTCTCATTTTCCGCGGTTCTATCTAGTTACGCGTTAAACCAACTAGAATTTTTTT
ACTB	attB	PEmax/PASTE	twinPE		GCTATTCTCGCAGCTCACCA	GTTTTAGAGCTAGAAATAGCAAGTTAAAATAAGGCTAGTCCGTTATCAACTTGAAAAAGTGGCACCGAGTCGGTGC	ACGACGGAGACCGCCGTCGTCGACAAGCC	TGAGCTGCGAGAA		CGCGGTTCTATCTAGTTACGCGTTAAACCAACTAGAA	TTTTTT	GCTATTCTCGCAGCTCACCAGTTTTAGAGCTAGAAATAGCAAGTTAAAATAAGGCTAGTCCGTTATCAACTTGAAAAAGTGGCACCGAGTCGGTGCACGACGGAGACCGCCGTCGTCGACAAGCCTGAGCTGCGAGAACGCGGTTCTATCTAGTTACGCGTTAAACCAACTAGAATTTTTT	GTGGAGGGGAAGACGGCCCGG	GTTTTAGAGCTAGAAATAGCAAGTTAAAATAAGGCTAGTCCGTTATCAACTTGAAAAAGTGGCACCGAGTCGGTGC	ACGACGGCGGTCTCCGTCGTCAGGATCAT	GGCCGTCTT		CGCGGTTCTATCTAGTTACGCGTTAAACCAACTAGAA	TTTTTT	GTGGAGGGGAAGACGGCCCGGGTTTTAGAGCTAGAAATAGCAAGTTAAAATAAGGCTAGTCCGTTATCAACTTGAAAAAGTGGCACCGAGTCGGTGCACGACGGCGGTCTCCGTCGTCAGGATCATGGCCGTCTTCGCGGTTCTATCTAGTTACGCGTTAAACCAACTAGAATTTTTT
Extended Data Figure 6b
AAVS1	attP	PEmax	twinPE		GCTGGCCCCCCACCGCCCCA	GTTTTAGAGCTAGAAATAGCAAGTTAAAATAAGGCTAGTCCGTTATCAACTTGAAAAAGTGGCACCGAGTCGGTGC	GTACACCACTGAGACCGCGGTGGTTGACCAGACAAACCT	GGCGGTGGGGGGC		CGCGGTTCTATCTAGTTACGCGTTAAACCAACTAGAA	TTTTTTT	GCTGGCCCCCCACCGCCCCAGTTTTAGAGCTAGAAATAGCAAGTTAAAATAAGGCTAGTCCGTTATCAACTTGAAAAAGTGGCACCGAGTCGGTGCGTACACCACTGAGACCGCGGTGGTTGACCAGACAAACCTGGCGGTGGGGGGCCGCGGTTCTATCTAGTTACGCGTTAAACCAACTAGAATTTTTTT	GCGACTCCTGGAAGTGGCCA	GTTTTAGAGCTAGAAATAGCAAGTTAAAATAAGGCTAGTCCGTTATCAACTTGAAAAAGTGGCACCGAGTCGGTGC	GTCAACCACCGCGGTCTCAGTGGTGTACGGTACAAACCT	CCACTTCCAGGAG		CGCGGTTCTATCTAGTTACGCGTTAAACCAACTAGAA	TTTTTTT	GCGACTCCTGGAAGTGGCCAGTTTTAGAGCTAGAAATAGCAAGTTAAAATAAGGCTAGTCCGTTATCAACTTGAAAAAGTGGCACCGAGTCGGTGCGTCAACCACCGCGGTCTCAGTGGTGTACGGTACAAACCTCCACTTCCAGGAGCGCGGTTCTATCTAGTTACGCGTTAAACCAACTAGAATTTTTTT
CCR5	attB	PE6b	twinPE	16-bp overlap between attB	GAAGTGTGATCACTTGGGTGG	GTTTTAGAGCTAGAAATAGCAAGTTAAAATAAGGCTAGTCCGTTATCAACTTGAAAAAGTGGCACCGAGTCGGTGC	GACGGAGACCGCCGTCGTCGACAAGCC	CCCAAGTGATC		CGCGGTTCTATCTAGTTACGCGTTAAACCAACTAGAA	TTTTTTT	GAAGTGTGATCACTTGGGTGGGTTTTAGAGCTAGAAATAGCAAGTTAAAATAAGGCTAGTCCGTTATCAACTTGAAAAAGTGGCACCGAGTCGGTGCGACGGAGACCGCCGTCGTCGACAAGCCCCCAAGTGATCCGCGGTTCTATCTAGTTACGCGTTAAACCAACTAGAATTTTTTT	GTATGGAAAATGAGAGCTGC	GTTTTAGAGCTAGAAATAGCAAGTTAAAATAAGGCTAGTCCGTTATCAACTTGAAAAAGTGGCACCGAGTCGGTGC	GACGGCGGTCTCCGTCGTCAGGATCAT	GCTCTCATTTTC		CGCGGTTCTATCTAGTTACGCGTTAAACCAACTAGAA	TTTTTTT	GTATGGAAAATGAGAGCTGCGTTTTAGAGCTAGAAATAGCAAGTTAAAATAAGGCTAGTCCGTTATCAACTTGAAAAAGTGGCACCGAGTCGGTGCGACGGCGGTCTCCGTCGTCAGGATCATGCTCTCATTTTCCGCGGTTCTATCTAGTTACGCGTTAAACCAACTAGAATTTTTTT
Extended Data Figure 6c
AAVS1	attP	PEmax	twinPE		GCTGGCCCCCCACCGCCCCA	GTTTTAGAGCTAGAAATAGCAAGTTAAAATAAGGCTAGTCCGTTATCAACTTGAAAAAGTGGCACCGAGTCGGTGC	GTACACCACTGAGACCGCGGTGGTTGACCAGACAAACCT	GGCGGTGGGGGGC		CGCGGTTCTATCTAGTTACGCGTTAAACCAACTAGAA	TTTTTTT	GCTGGCCCCCCACCGCCCCAGTTTTAGAGCTAGAAATAGCAAGTTAAAATAAGGCTAGTCCGTTATCAACTTGAAAAAGTGGCACCGAGTCGGTGCGTACACCACTGAGACCGCGGTGGTTGACCAGACAAACCTGGCGGTGGGGGGCCGCGGTTCTATCTAGTTACGCGTTAAACCAACTAGAATTTTTTT	GCGACTCCTGGAAGTGGCCA	GTTTTAGAGCTAGAAATAGCAAGTTAAAATAAGGCTAGTCCGTTATCAACTTGAAAAAGTGGCACCGAGTCGGTGC	GTCAACCACCGCGGTCTCAGTGGTGTACGGTACAAACCT	CCACTTCCAGGAG		CGCGGTTCTATCTAGTTACGCGTTAAACCAACTAGAA	TTTTTTT	GCGACTCCTGGAAGTGGCCAGTTTTAGAGCTAGAAATAGCAAGTTAAAATAAGGCTAGTCCGTTATCAACTTGAAAAAGTGGCACCGAGTCGGTGCGTCAACCACCGCGGTCTCAGTGGTGTACGGTACAAACCTCCACTTCCAGGAGCGCGGTTCTATCTAGTTACGCGTTAAACCAACTAGAATTTTTTT
CCR5	attB	PE6b	twinPE	16-bp overlap between attB	GAAGTGTGATCACTTGGGTGG	GTTTTAGAGCTAGAAATAGCAAGTTAAAATAAGGCTAGTCCGTTATCAACTTGAAAAAGTGGCACCGAGTCGGTGC	GACGGAGACCGCCGTCGTCGACAAGCC	CCCAAGTGATC		CGCGGTTCTATCTAGTTACGCGTTAAACCAACTAGAA	TTTTTTT	GAAGTGTGATCACTTGGGTGGGTTTTAGAGCTAGAAATAGCAAGTTAAAATAAGGCTAGTCCGTTATCAACTTGAAAAAGTGGCACCGAGTCGGTGCGACGGAGACCGCCGTCGTCGACAAGCCCCCAAGTGATCCGCGGTTCTATCTAGTTACGCGTTAAACCAACTAGAATTTTTTT	GTATGGAAAATGAGAGCTGC	GTTTTAGAGCTAGAAATAGCAAGTTAAAATAAGGCTAGTCCGTTATCAACTTGAAAAAGTGGCACCGAGTCGGTGC	GACGGCGGTCTCCGTCGTCAGGATCAT	GCTCTCATTTTC		CGCGGTTCTATCTAGTTACGCGTTAAACCAACTAGAA	TTTTTTT	GTATGGAAAATGAGAGCTGCGTTTTAGAGCTAGAAATAGCAAGTTAAAATAAGGCTAGTCCGTTATCAACTTGAAAAAGTGGCACCGAGTCGGTGCGACGGCGGTCTCCGTCGTCAGGATCATGCTCTCATTTTCCGCGGTTCTATCTAGTTACGCGTTAAACCAACTAGAATTTTTTT
B2M	attP	PEmax	twinPE		GAGTAGCGCGAGCACAGCTA	GTTTGAGAGCTATGCTGGAAACAGCATAGCAAGTTCAAATAAGGCTAGTCCGTTATCAACTTGAAAAAGTGGCACCGAGTCGGTGC	GTCAACCACCGCGGTCTCAGTGGTGTACGGTACAAACCT	CTGTGCTCGCGCT		CGCGGTTCTATCTAGTTACGCGTTAAACCAACTAGAA	TTTTTT	GAGTAGCGCGAGCACAGCTAGTTTGAGAGCTATGCTGGAAACAGCATAGCAAGTTCAAATAAGGCTAGTCCGTTATCAACTTGAAAAAGTGGCACCGAGTCGGTGCGTCAACCACCGCGGTCTCAGTGGTGTACGGTACAAACCTCTGTGCTCGCGCTCGCGGTTCTATCTAGTTACGCGTTAAACCAACTAGAATTTTTT	gTATAAGTGGAGGCGTCGCGC	GTTTGAGAGCTATGCTGGAAACAGCATAGCAAGTTCAAATAAGGCTAGTCCGTTATCAACTTGAAAAAGTGGCACCGAGTCGGTGC	GTACACCACTGAGACCGCGGTGGTTGACCAGACAAACCT	CGACGCCTC		CGCGGTTCTATCTAGTTACGCGTTAAACCAACTAGAA	TTTTTT	gTATAAGTGGAGGCGTCGCGCGTTTGAGAGCTATGCTGGAAACAGCATAGCAAGTTCAAATAAGGCTAGTCCGTTATCAACTTGAAAAAGTGGCACCGAGTCGGTGCGTACACCACTGAGACCGCGGTGGTTGACCAGACAAACCTCGACGCCTCCGCGGTTCTATCTAGTTACGCGTTAAACCAACTAGAATTTTTT
CFTR	attB	PE6b	twinPE		GCCAGTTGGCTACCCAAACAA	GTTTGAGAGCTATGCTGGAAACAGCATAGCAAGTTCAAATAAGGCTAGTCCGTTATCAACTTGAAAAAGTGGCACCGAGTCGGTGC	ACGACGGAGACCGCCGTCGTCGACAAGCC	TTTGGGTAGCCAA		CGCGGTTCTATCTAGTTACGCGTTAAACCAACTAGAA	TTTTTT	GCCAGTTGGCTACCCAAACAAGTTTGAGAGCTATGCTGGAAACAGCATAGCAAGTTCAAATAAGGCTAGTCCGTTATCAACTTGAAAAAGTGGCACCGAGTCGGTGCACGACGGAGACCGCCGTCGTCGACAAGCCTTTGGGTAGCCAACGCGGTTCTATCTAGTTACGCGTTAAACCAACTAGAATTTTTT	GGACTGACTAAATGGAGTCA	GTTTGAGAGCTATGCTGGAAACAGCATAGCAAGTTCAAATAAGGCTAGTCCGTTATCAACTTGAAAAAGTGGCACCGAGTCGGTGC	ACGACGGCGGTCTCCGTCGTCAGGATCAT	CTCCATTTA		CGCGGTTCTATCTAGTTACGCGTTAAACCAACTAGAA	TTTTTT	GGACTGACTAAATGGAGTCAGTTTGAGAGCTATGCTGGAAACAGCATAGCAAGTTCAAATAAGGCTAGTCCGTTATCAACTTGAAAAAGTGGCACCGAGTCGGTGCACGACGGCGGTCTCCGTCGTCAGGATCATCTCCATTTACGCGGTTCTATCTAGTTACGCGTTAAACCAACTAGAATTTTTT
GBA1	attP	PEmax	twinPE		GAATGGGTGGGAAGAGTGGTG	GTTTGAGAGCTATGCTGGAAACAGCATAGCAAGTTCAAATAAGGCTAGTCCGTTATCAACTTGAAAAAGTGGCACCGAGTCGGTGC	GTACACCACTGAGACCGCGGTGGTTGACCAGACAAACCT	CACTCTTCCCACC		CGCGGTTCTATCTAGTTACGCGTTAAACCAACTAGAA	TTTTTT	GAATGGGTGGGAAGAGTGGTGGTTTGAGAGCTATGCTGGAAACAGCATAGCAAGTTCAAATAAGGCTAGTCCGTTATCAACTTGAAAAAGTGGCACCGAGTCGGTGCGTACACCACTGAGACCGCGGTGGTTGACCAGACAAACCTCACTCTTCCCACCCGCGGTTCTATCTAGTTACGCGTTAAACCAACTAGAATTTTTT	GACAAGGCCCACAGAAACCT	GTTTGAGAGCTATGCTGGAAACAGCATAGCAAGTTCAAATAAGGCTAGTCCGTTATCAACTTGAAAAAGTGGCACCGAGTCGGTGC	GTCAACCACCGCGGTCTCAGTGGTGTACGGTACAAACCT	TTTCTGTGGGCCT		CGCGGTTCTATCTAGTTACGCGTTAAACCAACTAGAA	TTTTTT	GACAAGGCCCACAGAAACCTGTTTGAGAGCTATGCTGGAAACAGCATAGCAAGTTCAAATAAGGCTAGTCCGTTATCAACTTGAAAAAGTGGCACCGAGTCGGTGCGTCAACCACCGCGGTCTCAGTGGTGTACGGTACAAACCTTTTCTGTGGGCCTCGCGGTTCTATCTAGTTACGCGTTAAACCAACTAGAATTTTTT
COL7A1	attP	PE6b	twinPE		GACGAAGAAGAAGAAGTCAC	GTTTTAGAGCTAGAAATAGCAAGTTAAAATAAGGCTAGTCCGTTATCAACTTGAAAAAGTGGCACCGAGTCGGTGC	GTCAACCACCGCGGTCTCAGTGGTGTACGGTACAAACCT	ACTTCTTCTTCTT		CGCGGTTCTATCTAGTTACGCGTTAAACCAACTAGAA	TTTTTT	GACGAAGAAGAAGAAGTCACGTTTTAGAGCTAGAAATAGCAAGTTAAAATAAGGCTAGTCCGTTATCAACTTGAAAAAGTGGCACCGAGTCGGTGCGTCAACCACCGCGGTCTCAGTGGTGTACGGTACAAACCTACTTCTTCTTCTTCGCGGTTCTATCTAGTTACGCGTTAAACCAACTAGAATTTTTT	GTGGGTGACTGAGTCCTGAT	GTTTTAGAGCTAGAAATAGCAAGTTAAAATAAGGCTAGTCCGTTATCAACTTGAAAAAGTGGCACCGAGTCGGTGC	GTACACCACTGAGACCGCGGTGGTTGACCAGACAAACCT	AGGACTCAG		CGCGGTTCTATCTAGTTACGCGTTAAACCAACTAGAA	TTTTTT	GTGGGTGACTGAGTCCTGATGTTTTAGAGCTAGAAATAGCAAGTTAAAATAAGGCTAGTCCGTTATCAACTTGAAAAAGTGGCACCGAGTCGGTGCGTACACCACTGAGACCGCGGTGGTTGACCAGACAAACCTAGGACTCAGCGCGGTTCTATCTAGTTACGCGTTAAACCAACTAGAATTTTTT
TRAC	attP	PEmax	twinPE		GTCAGGGTTCTGGATATCTGT	GTTTGAGAGCTATGCTGGAAACAGCATAGCAAGTTCAAATAAGGCTAGTCCGTTATCAACTTGAAAAAGTGGCACCGAGTCGGTGC	GTCAACCACCGCGGTCTCAGTGGTGTACGGTACAAACCT	GATATCCAGAACC		CGCGGTTCTATCTAGTTACGCGTTAAACCAACTAGAA	TTTTTT	gTCAGGGTTCTGGATATCTGTGTTTGAGAGCTATGCTGGAAACAGCATAGCAAGTTCAAATAAGGCTAGTCCGTTATCAACTTGAAAAAGTGGCACCGAGTCGGTGCGTCAACCACCGCGGTCTCAGTGGTGTACGGTACAAACCTGATATCCAGAACCCGCGGTTCTATCTAGTTACGCGTTAAACCAACTAGAATTTTTT	gAGCCTGGGTTGGGGCAAAGA	GTTTGAGAGCTATGCTGGAAACAGCATAGCAAGTTCAAATAAGGCTAGTCCGTTATCAACTTGAAAAAGTGGCACCGAGTCGGTGC	GTACACCACTGAGACCGCGGTGGTTGACCAGACAAACCT	TGCCCCAAC		CGCGGTTCTATCTAGTTACGCGTTAAACCAACTAGAA	TTTTTT	gAGCCTGGGTTGGGGCAAAGAGTTTGAGAGCTATGCTGGAAACAGCATAGCAAGTTCAAATAAGGCTAGTCCGTTATCAACTTGAAAAAGTGGCACCGAGTCGGTGCGTACACCACTGAGACCGCGGTGGTTGACCAGACAAACCTTGCCCCAACCGCGGTTCTATCTAGTTACGCGTTAAACCAACTAGAATTTTTT
Extended Data Figure 6d, Supplementary Table 7
AAVS1	attB	PEmax, PE6b-d	twinPE		GCTGGCCCCCCACCGCCCCA	GTTTTAGAGCTAGAAATAGCAAGTTAAAATAAGGCTAGTCCGTTATCAACTTGAAAAAGTGGCACCGAGTCGGTGC	ACGACGGAGACCGCCGTCGTCGACAAGCC	GGCGGTGGGGGGC		CGCGGTTCTATCTAGTTACGCGTTAAACCAACTAGAA	TTTTTT	GCTGGCCCCCCACCGCCCCAGTTTTAGAGCTAGAAATAGCAAGTTAAAATAAGGCTAGTCCGTTATCAACTTGAAAAAGTGGCACCGAGTCGGTGCACGACGGAGACCGCCGTCGTCGACAAGCCGGCGGTGGGGGGCCGCGGTTCTATCTAGTTACGCGTTAAACCAACTAGAATTTTTT	GCGACTCCTGGAAGTGGCCA	GTTTTAGAGCTAGAAATAGCAAGTTAAAATAAGGCTAGTCCGTTATCAACTTGAAAAAGTGGCACCGAGTCGGTGC	ACGACGGCGGTCTCCGTCGTCAGGATCAT	CCACTTCCAGGAG		CGCGGTTCTATCTAGTTACGCGTTAAACCAACTAGAA	TTTTTT	GCGACTCCTGGAAGTGGCCAGTTTTAGAGCTAGAAATAGCAAGTTAAAATAAGGCTAGTCCGTTATCAACTTGAAAAAGTGGCACCGAGTCGGTGCACGACGGCGGTCTCCGTCGTCAGGATCATCCACTTCCAGGAGCGCGGTTCTATCTAGTTACGCGTTAAACCAACTAGAATTTTTT
AAVS1	attP	PEmax, PE6b-d	twinPE		GCTGGCCCCCCACCGCCCCA	GTTTTAGAGCTAGAAATAGCAAGTTAAAATAAGGCTAGTCCGTTATCAACTTGAAAAAGTGGCACCGAGTCGGTGC	GTACACCACTGAGACCGCGGTGGTTGACCAGACAAACCT	GGCGGTGGGGGGC		CGCGGTTCTATCTAGTTACGCGTTAAACCAACTAGAA	TTTTTTT	GCTGGCCCCCCACCGCCCCAGTTTTAGAGCTAGAAATAGCAAGTTAAAATAAGGCTAGTCCGTTATCAACTTGAAAAAGTGGCACCGAGTCGGTGCGTACACCACTGAGACCGCGGTGGTTGACCAGACAAACCTGGCGGTGGGGGGCCGCGGTTCTATCTAGTTACGCGTTAAACCAACTAGAATTTTTTT	GCGACTCCTGGAAGTGGCCA	GTTTTAGAGCTAGAAATAGCAAGTTAAAATAAGGCTAGTCCGTTATCAACTTGAAAAAGTGGCACCGAGTCGGTGC	GTCAACCACCGCGGTCTCAGTGGTGTACGGTACAAACCT	CCACTTCCAGGAG		CGCGGTTCTATCTAGTTACGCGTTAAACCAACTAGAA	TTTTTTT	GCGACTCCTGGAAGTGGCCAGTTTTAGAGCTAGAAATAGCAAGTTAAAATAAGGCTAGTCCGTTATCAACTTGAAAAAGTGGCACCGAGTCGGTGCGTCAACCACCGCGGTCTCAGTGGTGTACGGTACAAACCTCCACTTCCAGGAGCGCGGTTCTATCTAGTTACGCGTTAAACCAACTAGAATTTTTTT
CCR5	attB	PEmax, PE6b-d	twinPE		GAAGTGTGATCACTTGGGTGG	GTTTTAGAGCTAGAAATAGCAAGTTAAAATAAGGCTAGTCCGTTATCAACTTGAAAAAGTGGCACCGAGTCGGTGC	GACGGAGACCGCCGTCGTCGACAAGCC	CCCAAGTGATC		CGCGGTTCTATCTAGTTACGCGTTAAACCAACTAGAA	TTTTTTT	GAAGTGTGATCACTTGGGTGGGTTTTAGAGCTAGAAATAGCAAGTTAAAATAAGGCTAGTCCGTTATCAACTTGAAAAAGTGGCACCGAGTCGGTGCGACGGAGACCGCCGTCGTCGACAAGCCCCCAAGTGATCCGCGGTTCTATCTAGTTACGCGTTAAACCAACTAGAATTTTTTT	GTATGGAAAATGAGAGCTGC	GTTTTAGAGCTAGAAATAGCAAGTTAAAATAAGGCTAGTCCGTTATCAACTTGAAAAAGTGGCACCGAGTCGGTGC	GACGGCGGTCTCCGTCGTCAGGATCAT	GCTCTCATTTTC		CGCGGTTCTATCTAGTTACGCGTTAAACCAACTAGAA	TTTTTTT	GTATGGAAAATGAGAGCTGCGTTTTAGAGCTAGAAATAGCAAGTTAAAATAAGGCTAGTCCGTTATCAACTTGAAAAAGTGGCACCGAGTCGGTGCGACGGCGGTCTCCGTCGTCAGGATCATGCTCTCATTTTCCGCGGTTCTATCTAGTTACGCGTTAAACCAACTAGAATTTTTTT
CCR5	attP	PEmax, PE6b-d	twinPE		GAAGTGTGATCACTTGGGTGG	GTTTGAGAGCTATGCTGGAAACAGCATAGCAAGTTCAAATAAGGCTAGTCCGTTATCAACTTGAAAAAGTGGCACCGAGTCGGTGC	GTACACCACTGAGACCGCGGTGGTTGACCAGACAAACCT	CCCAAGTGATC		CGCGGTTCTATCTAGTTACGCGTTAAACCAACTAGAA	TTTTTT	GAAGTGTGATCACTTGGGTGGGTTTGAGAGCTATGCTGGAAACAGCATAGCAAGTTCAAATAAGGCTAGTCCGTTATCAACTTGAAAAAGTGGCACCGAGTCGGTGCGTACACCACTGAGACCGCGGTGGTTGACCAGACAAACCTCCCAAGTGATCCGCGGTTCTATCTAGTTACGCGTTAAACCAACTAGAATTTTTT	GTATGGAAAATGAGAGCTGC	GTTTGAGAGCTATGCTGGAAACAGCATAGCAAGTTCAAATAAGGCTAGTCCGTTATCAACTTGAAAAAGTGGCACCGAGTCGGTGC	GTCAACCACCGCGGTCTCAGTGGTGTACGGTACAAACCT	GCTCTCATTTTC		CGCGGTTCTATCTAGTTACGCGTTAAACCAACTAGAA	TTTTTT	GTATGGAAAATGAGAGCTGCGTTTGAGAGCTATGCTGGAAACAGCATAGCAAGTTCAAATAAGGCTAGTCCGTTATCAACTTGAAAAAGTGGCACCGAGTCGGTGCGTCAACCACCGCGGTCTCAGTGGTGTACGGTACAAACCTGCTCTCATTTTCCGCGGTTCTATCTAGTTACGCGTTAAACCAACTAGAATTTTTT
ACTB	attB	PEmax, PE6b-d	twinPE		GCTATTCTCGCAGCTCACCA	GTTTTAGAGCTAGAAATAGCAAGTTAAAATAAGGCTAGTCCGTTATCAACTTGAAAAAGTGGCACCGAGTCGGTGC	ACGACGGAGACCGCCGTCGTCGACAAGCC	TGAGCTGCGAGAA		CGCGGTTCTATCTAGTTACGCGTTAAACCAACTAGAA	TTTTTT	GCTATTCTCGCAGCTCACCAGTTTTAGAGCTAGAAATAGCAAGTTAAAATAAGGCTAGTCCGTTATCAACTTGAAAAAGTGGCACCGAGTCGGTGCACGACGGAGACCGCCGTCGTCGACAAGCCTGAGCTGCGAGAACGCGGTTCTATCTAGTTACGCGTTAAACCAACTAGAATTTTTT	GTGGAGGGGAAGACGGCCCGG	GTTTTAGAGCTAGAAATAGCAAGTTAAAATAAGGCTAGTCCGTTATCAACTTGAAAAAGTGGCACCGAGTCGGTGC	ACGACGGCGGTCTCCGTCGTCAGGATCAT	GGCCGTCTT		CGCGGTTCTATCTAGTTACGCGTTAAACCAACTAGAA	TTTTTT	GTGGAGGGGAAGACGGCCCGGGTTTTAGAGCTAGAAATAGCAAGTTAAAATAAGGCTAGTCCGTTATCAACTTGAAAAAGTGGCACCGAGTCGGTGCACGACGGCGGTCTCCGTCGTCAGGATCATGGCCGTCTTCGCGGTTCTATCTAGTTACGCGTTAAACCAACTAGAATTTTTT
ACTB	attP	PEmax, PE6b-d	twinPE		GCTATTCTCGCAGCTCACCA	GTTTTAGAGCTAGAAATAGCAAGTTAAAATAAGGCTAGTCCGTTATCAACTTGAAAAAGTGGCACCGAGTCGGTGC	GTACACCACTGAGACCGCGGTGGTTGACCAGACAAACCT	TGAGCTGCGAGAA		CGCGGTTCTATCTAGTTACGCGTTAAACCAACTAGAA	TTTTTT	GCTATTCTCGCAGCTCACCAGTTTTAGAGCTAGAAATAGCAAGTTAAAATAAGGCTAGTCCGTTATCAACTTGAAAAAGTGGCACCGAGTCGGTGCGTACACCACTGAGACCGCGGTGGTTGACCAGACAAACCTTGAGCTGCGAGAACGCGGTTCTATCTAGTTACGCGTTAAACCAACTAGAATTTTTT	GTGGAGGGGAAGACGGCCCGG	GTTTTAGAGCTAGAAATAGCAAGTTAAAATAAGGCTAGTCCGTTATCAACTTGAAAAAGTGGCACCGAGTCGGTGC	GTCAACCACCGCGGTCTCAGTGGTGTACGGTACAAACCT	GGCCGTCTT		CGCGGTTCTATCTAGTTACGCGTTAAACCAACTAGAA	TTTTTT	GTGGAGGGGAAGACGGCCCGGGTTTTAGAGCTAGAAATAGCAAGTTAAAATAAGGCTAGTCCGTTATCAACTTGAAAAAGTGGCACCGAGTCGGTGCGTCAACCACCGCGGTCTCAGTGGTGTACGGTACAAACCTGGCCGTCTTCGCGGTTCTATCTAGTTACGCGTTAAACCAACTAGAATTTTTT
Rosa26	attB	PEmax, PE6b-d	twinPE		GCTACTGTTCACTCTAACAG	GTTTGAGAGCTATGCTGGAAACAGCATAGCAAGTTCAAATAAGGCTAGTCCGTTATCAACTTGAAAAAGTGGCACCGAGTCGGTGC	ACGACGGAGACCGCCGTCGTCGACAAGCC	TTAGAGTGAA	CAGTAG	CGCGGTTCTATCTAGTTACGCGTTAAACCAACTAGAA	TTTTTT	GCTACTGTTCACTCTAACAGGTTTGAGAGCTATGCTGGAAACAGCATAGCAAGTTCAAATAAGGCTAGTCCGTTATCAACTTGAAAAAGTGGCACCGAGTCGGTGCACGACGGAGACCGCCGTCGTCGACAAGCCTTAGAGTGAACGCGGTTCTATCTAGTTACGCGTTAAACCAACTAGAATTTTTT	GAATCTGCTAGTATATCCGT	GTTTGAGAGCTATGCTGGAAACAGCATAGCAAGTTCAAATAAGGCTAGTCCGTTATCAACTTGAAAAAGTGGCACCGAGTCGGTGC	ACGACGGCGGTCTCCGTCGTCAGGATCAT	GATATACTAG	CAGATT	CGCGGTTCTATCTAGTTACGCGTTAAACCAACTAGAA	TTTTTT	GAATCTGCTAGTATATCCGTGTTTGAGAGCTATGCTGGAAACAGCATAGCAAGTTCAAATAAGGCTAGTCCGTTATCAACTTGAAAAAGTGGCACCGAGTCGGTGCACGACGGCGGTCTCCGTCGTCAGGATCATGATATACTAGCGCGGTTCTATCTAGTTACGCGTTAAACCAACTAGAATTTTTT
Rosa26	attP	PEmax, PE6b-d	twinPE		GCTACTGTTCACTCTAACAG	GTTTGAGAGCTATGCTGGAAACAGCATAGCAAGTTCAAATAAGGCTAGTCCGTTATCAACTTGAAAAAGTGGCACCGAGTCGGTGC	GTACACCACTGAGACCGCGGTGGTTGACCAGACAAACCT	TTAGAGTGAA	CAGTAG	CGCGGTTCTATCTAGTTACGCGTTAAACCAACTAGAA	TTTTTT	GCTACTGTTCACTCTAACAGGTTTGAGAGCTATGCTGGAAACAGCATAGCAAGTTCAAATAAGGCTAGTCCGTTATCAACTTGAAAAAGTGGCACCGAGTCGGTGCGTACACCACTGAGACCGCGGTGGTTGACCAGACAAACCTTTAGAGTGAACGCGGTTCTATCTAGTTACGCGTTAAACCAACTAGAATTTTTT	GAATCTGCTAGTATATCCGT	GTTTGAGAGCTATGCTGGAAACAGCATAGCAAGTTCAAATAAGGCTAGTCCGTTATCAACTTGAAAAAGTGGCACCGAGTCGGTGC	GTCAACCACCGCGGTCTCAGTGGTGTACGGTACAAACCT	GATATACTAG	CAGATT	CGCGGTTCTATCTAGTTACGCGTTAAACCAACTAGAA	TTTTTT	GAATCTGCTAGTATATCCGTGTTTGAGAGCTATGCTGGAAACAGCATAGCAAGTTCAAATAAGGCTAGTCCGTTATCAACTTGAAAAAGTGGCACCGAGTCGGTGCGTCAACCACCGCGGTCTCAGTGGTGTACGGTACAAACCTGATATACTAGCGCGGTTCTATCTAGTTACGCGTTAAACCAACTAGAATTTTTT
ALB	attP	PEmax, PE6b-d	twinPE		GACTGAAACTTCACAGAATA	GTTTGAGAGCTATGCTGGAAACAGCATAGCAAGTTCAAATAAGGCTAGTCCGTTATCAACTTGAAAAAGTGGCACCGAGTCGGTGC	ACGACGGAGACCGCCGTCGTCGACAAGCC	TCTGTGAAGTTTC	CAGTAG	CGCGGTTCTATCTAGTTACGCGTTAAACCAACTAGAA	TTTTTT	GACTGAAACTTCACAGAATAGTTTGAGAGCTATGCTGGAAACAGCATAGCAAGTTCAAATAAGGCTAGTCCGTTATCAACTTGAAAAAGTGGCACCGAGTCGGTGCACGACGGAGACCGCCGTCGTCGACAAGCCTCTGTGAAGTTTCCGCGGTTCTATCTAGTTACGCGTTAAACCAACTAGAATTTTTT	GATTTATGAGATCAACAGCAC	GTTTGAGAGCTATGCTGGAAACAGCATAGCAAGTTCAAATAAGGCTAGTCCGTTATCAACTTGAAAAAGTGGCACCGAGTCGGTGC	ACGACGGCGGTCTCCGTCGTCAGGATCAT	CTGTTGATCTCAT	CAGATT	CGCGGTTCTATCTAGTTACGCGTTAAACCAACTAGAA	TTTTTT	GATTTATGAGATCAACAGCACGTTTGAGAGCTATGCTGGAAACAGCATAGCAAGTTCAAATAAGGCTAGTCCGTTATCAACTTGAAAAAGTGGCACCGAGTCGGTGCACGACGGCGGTCTCCGTCGTCAGGATCATCTGTTGATCTCATCGCGGTTCTATCTAGTTACGCGTTAAACCAACTAGAATTTTTT
ALB	attB	PEmax, PE6b-d	twinPE		GACTGAAACTTCACAGAATA	GTTTGAGAGCTATGCTGGAAACAGCATAGCAAGTTCAAATAAGGCTAGTCCGTTATCAACTTGAAAAAGTGGCACCGAGTCGGTGC	GTACACCACTGAGACCGCGGTGGTTGACCAGACAAACCT	TCTGTGAAGTTTC		CGCGGTTCTATCTAGTTACGCGTTAAACCAACTAGAA	TTTTTT	GACTGAAACTTCACAGAATAGTTTGAGAGCTATGCTGGAAACAGCATAGCAAGTTCAAATAAGGCTAGTCCGTTATCAACTTGAAAAAGTGGCACCGAGTCGGTGCGTACACCACTGAGACCGCGGTGGTTGACCAGACAAACCTTCTGTGAAGTTTCCGCGGTTCTATCTAGTTACGCGTTAAACCAACTAGAATTTTTT	GATTTATGAGATCAACAGCAC	GTTTGAGAGCTATGCTGGAAACAGCATAGCAAGTTCAAATAAGGCTAGTCCGTTATCAACTTGAAAAAGTGGCACCGAGTCGGTGC	GTCAACCACCGCGGTCTCAGTGGTGTACGGTACAAACCT	CTGTTGATCTCAT		CGCGGTTCTATCTAGTTACGCGTTAAACCAACTAGAA	TTTTTT	GATTTATGAGATCAACAGCACGTTTGAGAGCTATGCTGGAAACAGCATAGCAAGTTCAAATAAGGCTAGTCCGTTATCAACTTGAAAAAGTGGCACCGAGTCGGTGCGTCAACCACCGCGGTCTCAGTGGTGTACGGTACAAACCTCTGTTGATCTCATCGCGGTTCTATCTAGTTACGCGTTAAACCAACTAGAATTTTTT
B2M	attP	PEmax, PE6b-d	twinPE		GAGTAGCGCGAGCACAGCTA	GTTTGAGAGCTATGCTGGAAACAGCATAGCAAGTTCAAATAAGGCTAGTCCGTTATCAACTTGAAAAAGTGGCACCGAGTCGGTGC	ACGACGGCGGTCTCCGTCGTCAGGATCAT	CTGTGCTCGCGCT		CGCGGTTCTATCTAGTTACGCGTTAAACCAACTAGAA	TTTTTT	GAGTAGCGCGAGCACAGCTAGTTTGAGAGCTATGCTGGAAACAGCATAGCAAGTTCAAATAAGGCTAGTCCGTTATCAACTTGAAAAAGTGGCACCGAGTCGGTGCACGACGGCGGTCTCCGTCGTCAGGATCATCTGTGCTCGCGCTCGCGGTTCTATCTAGTTACGCGTTAAACCAACTAGAATTTTTT	gTATAAGTGGAGGCGTCGCGC	GTTTGAGAGCTATGCTGGAAACAGCATAGCAAGTTCAAATAAGGCTAGTCCGTTATCAACTTGAAAAAGTGGCACCGAGTCGGTGC	ACGACGGAGACCGCCGTCGTCGACAAGCC	CGACGCCTC		CGCGGTTCTATCTAGTTACGCGTTAAACCAACTAGAA	TTTTTT	gTATAAGTGGAGGCGTCGCGCGTTTGAGAGCTATGCTGGAAACAGCATAGCAAGTTCAAATAAGGCTAGTCCGTTATCAACTTGAAAAAGTGGCACCGAGTCGGTGCACGACGGAGACCGCCGTCGTCGACAAGCCCGACGCCTCCGCGGTTCTATCTAGTTACGCGTTAAACCAACTAGAATTTTTT
B2M	attB	PEmax, PE6b-d	twinPE		GAGTAGCGCGAGCACAGCTA	GTTTGAGAGCTATGCTGGAAACAGCATAGCAAGTTCAAATAAGGCTAGTCCGTTATCAACTTGAAAAAGTGGCACCGAGTCGGTGC	GTCAACCACCGCGGTCTCAGTGGTGTACGGTACAAACCT	CTGTGCTCGCGCT		CGCGGTTCTATCTAGTTACGCGTTAAACCAACTAGAA	TTTTTT	GAGTAGCGCGAGCACAGCTAGTTTGAGAGCTATGCTGGAAACAGCATAGCAAGTTCAAATAAGGCTAGTCCGTTATCAACTTGAAAAAGTGGCACCGAGTCGGTGCGTCAACCACCGCGGTCTCAGTGGTGTACGGTACAAACCTCTGTGCTCGCGCTCGCGGTTCTATCTAGTTACGCGTTAAACCAACTAGAATTTTTT	gTATAAGTGGAGGCGTCGCGC	GTTTGAGAGCTATGCTGGAAACAGCATAGCAAGTTCAAATAAGGCTAGTCCGTTATCAACTTGAAAAAGTGGCACCGAGTCGGTGC	GTACACCACTGAGACCGCGGTGGTTGACCAGACAAACCT	CGACGCCTC		CGCGGTTCTATCTAGTTACGCGTTAAACCAACTAGAA	TTTTTT	gTATAAGTGGAGGCGTCGCGCGTTTGAGAGCTATGCTGGAAACAGCATAGCAAGTTCAAATAAGGCTAGTCCGTTATCAACTTGAAAAAGTGGCACCGAGTCGGTGCGTACACCACTGAGACCGCGGTGGTTGACCAGACAAACCTCGACGCCTCCGCGGTTCTATCTAGTTACGCGTTAAACCAACTAGAATTTTTT
TRAC	attP	PEmax, PE6b-d	twinPE		GTCAGGGTTCTGGATATCTGT	GTTTTAGAGCTAGAAATAGCAAGTTAAAATAAGGCTAGTCCGTTATCAACTTGAAAAAGTGGCACCGAGTCGGTGC	ACGACGGCGGTCTCCGTCGTCAGGATCAT	GATATCCAGAACC		CGCGGTTCTATCTAGTTACGCGTTAAACCAACTAGAA	TTTTTT	gTCAGGGTTCTGGATATCTGTGTTTTAGAGCTAGAAATAGCAAGTTAAAATAAGGCTAGTCCGTTATCAACTTGAAAAAGTGGCACCGAGTCGGTGCACGACGGCGGTCTCCGTCGTCAGGATCATGATATCCAGAACCCGCGGTTCTATCTAGTTACGCGTTAAACCAACTAGAATTTTTT	gAGCCTGGGTTGGGGCAAAGA	GTTTTAGAGCTAGAAATAGCAAGTTAAAATAAGGCTAGTCCGTTATCAACTTGAAAAAGTGGCACCGAGTCGGTGC	ACGACGGAGACCGCCGTCGTCGACAAGCC	TGCCCCAAC		CGCGGTTCTATCTAGTTACGCGTTAAACCAACTAGAA	TTTTTT	gAGCCTGGGTTGGGGCAAAGAGTTTTAGAGCTAGAAATAGCAAGTTAAAATAAGGCTAGTCCGTTATCAACTTGAAAAAGTGGCACCGAGTCGGTGCACGACGGAGACCGCCGTCGTCGACAAGCCTGCCCCAACCGCGGTTCTATCTAGTTACGCGTTAAACCAACTAGAATTTTTT
TRAC	attB	PEmax, PE6b-d	twinPE		GTCAGGGTTCTGGATATCTGT	GTTTGAGAGCTATGCTGGAAACAGCATAGCAAGTTCAAATAAGGCTAGTCCGTTATCAACTTGAAAAAGTGGCACCGAGTCGGTGC	GTCAACCACCGCGGTCTCAGTGGTGTACGGTACAAACCT	GATATCCAGAACC		CGCGGTTCTATCTAGTTACGCGTTAAACCAACTAGAA	TTTTTT	gTCAGGGTTCTGGATATCTGTGTTTGAGAGCTATGCTGGAAACAGCATAGCAAGTTCAAATAAGGCTAGTCCGTTATCAACTTGAAAAAGTGGCACCGAGTCGGTGCGTCAACCACCGCGGTCTCAGTGGTGTACGGTACAAACCTGATATCCAGAACCCGCGGTTCTATCTAGTTACGCGTTAAACCAACTAGAATTTTTT	gAGCCTGGGTTGGGGCAAAGA	GTTTGAGAGCTATGCTGGAAACAGCATAGCAAGTTCAAATAAGGCTAGTCCGTTATCAACTTGAAAAAGTGGCACCGAGTCGGTGC	GTACACCACTGAGACCGCGGTGGTTGACCAGACAAACCT	TGCCCCAAC		CGCGGTTCTATCTAGTTACGCGTTAAACCAACTAGAA	TTTTTT	gAGCCTGGGTTGGGGCAAAGAGTTTGAGAGCTATGCTGGAAACAGCATAGCAAGTTCAAATAAGGCTAGTCCGTTATCAACTTGAAAAAGTGGCACCGAGTCGGTGCGTACACCACTGAGACCGCGGTGGTTGACCAGACAAACCTTGCCCCAACCGCGGTTCTATCTAGTTACGCGTTAAACCAACTAGAATTTTTT
CFTR	attP	PEmax, PE6b-d	twinPE		GCCAGTTGGCTACCCAAACAA	GTTTGAGAGCTATGCTGGAAACAGCATAGCAAGTTCAAATAAGGCTAGTCCGTTATCAACTTGAAAAAGTGGCACCGAGTCGGTGC	ACGACGGAGACCGCCGTCGTCGACAAGCC	TTTGGGTAGCCAA		CGCGGTTCTATCTAGTTACGCGTTAAACCAACTAGAA	TTTTTT	GCCAGTTGGCTACCCAAACAAGTTTGAGAGCTATGCTGGAAACAGCATAGCAAGTTCAAATAAGGCTAGTCCGTTATCAACTTGAAAAAGTGGCACCGAGTCGGTGCACGACGGAGACCGCCGTCGTCGACAAGCCTTTGGGTAGCCAACGCGGTTCTATCTAGTTACGCGTTAAACCAACTAGAATTTTTT	GGACTGACTAAATGGAGTCA	GTTTGAGAGCTATGCTGGAAACAGCATAGCAAGTTCAAATAAGGCTAGTCCGTTATCAACTTGAAAAAGTGGCACCGAGTCGGTGC	ACGACGGCGGTCTCCGTCGTCAGGATCAT	CTCCATTTA		CGCGGTTCTATCTAGTTACGCGTTAAACCAACTAGAA	TTTTTT	GGACTGACTAAATGGAGTCAGTTTGAGAGCTATGCTGGAAACAGCATAGCAAGTTCAAATAAGGCTAGTCCGTTATCAACTTGAAAAAGTGGCACCGAGTCGGTGCACGACGGCGGTCTCCGTCGTCAGGATCATCTCCATTTACGCGGTTCTATCTAGTTACGCGTTAAACCAACTAGAATTTTTT
CFTR	attB	PEmax, PE6b-d	twinPE		GCCAGTTGGCTACCCAAACAA	GTTTGAGAGCTATGCTGGAAACAGCATAGCAAGTTCAAATAAGGCTAGTCCGTTATCAACTTGAAAAAGTGGCACCGAGTCGGTGC	GTACACCACTGAGACCGCGGTGGTTGACCAGACAAACCT	TTTGGGTAGCCAA		CGCGGTTCTATCTAGTTACGCGTTAAACCAACTAGAA	TTTTTT	GCCAGTTGGCTACCCAAACAAGTTTGAGAGCTATGCTGGAAACAGCATAGCAAGTTCAAATAAGGCTAGTCCGTTATCAACTTGAAAAAGTGGCACCGAGTCGGTGCGTACACCACTGAGACCGCGGTGGTTGACCAGACAAACCTTTTGGGTAGCCAACGCGGTTCTATCTAGTTACGCGTTAAACCAACTAGAATTTTTT	GGACTGACTAAATGGAGTCA	GTTTGAGAGCTATGCTGGAAACAGCATAGCAAGTTCAAATAAGGCTAGTCCGTTATCAACTTGAAAAAGTGGCACCGAGTCGGTGC	GTCAACCACCGCGGTCTCAGTGGTGTACGGTACAAACCT	CTCCATTTA		CGCGGTTCTATCTAGTTACGCGTTAAACCAACTAGAA	TTTTTT	GGACTGACTAAATGGAGTCAGTTTGAGAGCTATGCTGGAAACAGCATAGCAAGTTCAAATAAGGCTAGTCCGTTATCAACTTGAAAAAGTGGCACCGAGTCGGTGCGTCAACCACCGCGGTCTCAGTGGTGTACGGTACAAACCTCTCCATTTACGCGGTTCTATCTAGTTACGCGTTAAACCAACTAGAATTTTTT
GBA1	attP	PEmax, PE6b-d	twinPE		GAATGGGTGGGAAGAGTGGTG	GTTTGAGAGCTATGCTGGAAACAGCATAGCAAGTTCAAATAAGGCTAGTCCGTTATCAACTTGAAAAAGTGGCACCGAGTCGGTGC	ACGACGGAGACCGCCGTCGTCGACAAGCC	CACTCTTCCCACC		CGCGGTTCTATCTAGTTACGCGTTAAACCAACTAGAA	TTTTTT	GAATGGGTGGGAAGAGTGGTGGTTTGAGAGCTATGCTGGAAACAGCATAGCAAGTTCAAATAAGGCTAGTCCGTTATCAACTTGAAAAAGTGGCACCGAGTCGGTGCACGACGGAGACCGCCGTCGTCGACAAGCCCACTCTTCCCACCCGCGGTTCTATCTAGTTACGCGTTAAACCAACTAGAATTTTTT	GACAAGGCCCACAGAAACCT	GTTTGAGAGCTATGCTGGAAACAGCATAGCAAGTTCAAATAAGGCTAGTCCGTTATCAACTTGAAAAAGTGGCACCGAGTCGGTGC	ACGACGGCGGTCTCCGTCGTCAGGATCAT	TTTCTGTGGGCCT		CGCGGTTCTATCTAGTTACGCGTTAAACCAACTAGAA	TTTTTT	GACAAGGCCCACAGAAACCTGTTTGAGAGCTATGCTGGAAACAGCATAGCAAGTTCAAATAAGGCTAGTCCGTTATCAACTTGAAAAAGTGGCACCGAGTCGGTGCACGACGGCGGTCTCCGTCGTCAGGATCATTTTCTGTGGGCCTCGCGGTTCTATCTAGTTACGCGTTAAACCAACTAGAATTTTTT
GBA1	attB	PEmax, PE6b-d	twinPE		GAATGGGTGGGAAGAGTGGTG	GTTTGAGAGCTATGCTGGAAACAGCATAGCAAGTTCAAATAAGGCTAGTCCGTTATCAACTTGAAAAAGTGGCACCGAGTCGGTGC	GTACACCACTGAGACCGCGGTGGTTGACCAGACAAACCT	CACTCTTCCCACC		CGCGGTTCTATCTAGTTACGCGTTAAACCAACTAGAA	TTTTTT	GAATGGGTGGGAAGAGTGGTGGTTTGAGAGCTATGCTGGAAACAGCATAGCAAGTTCAAATAAGGCTAGTCCGTTATCAACTTGAAAAAGTGGCACCGAGTCGGTGCGTACACCACTGAGACCGCGGTGGTTGACCAGACAAACCTCACTCTTCCCACCCGCGGTTCTATCTAGTTACGCGTTAAACCAACTAGAATTTTTT	GACAAGGCCCACAGAAACCT	GTTTGAGAGCTATGCTGGAAACAGCATAGCAAGTTCAAATAAGGCTAGTCCGTTATCAACTTGAAAAAGTGGCACCGAGTCGGTGC	GTCAACCACCGCGGTCTCAGTGGTGTACGGTACAAACCT	TTTCTGTGGGCCT		CGCGGTTCTATCTAGTTACGCGTTAAACCAACTAGAA	TTTTTT	GACAAGGCCCACAGAAACCTGTTTGAGAGCTATGCTGGAAACAGCATAGCAAGTTCAAATAAGGCTAGTCCGTTATCAACTTGAAAAAGTGGCACCGAGTCGGTGCGTCAACCACCGCGGTCTCAGTGGTGTACGGTACAAACCTTTTCTGTGGGCCTCGCGGTTCTATCTAGTTACGCGTTAAACCAACTAGAATTTTTT
COL7A1	attP	PEmax, PE6b-d	twinPE		GACGAAGAAGAAGAAGTCAC	GTTTTAGAGCTAGAAATAGCAAGTTAAAATAAGGCTAGTCCGTTATCAACTTGAAAAAGTGGCACCGAGTCGGTGC	ACGACGGCGGTCTCCGTCGTCAGGATCAT	ACTTCTTCTTCTT		CGCGGTTCTATCTAGTTACGCGTTAAACCAACTAGAA	TTTTTT	GACGAAGAAGAAGAAGTCACGTTTTAGAGCTAGAAATAGCAAGTTAAAATAAGGCTAGTCCGTTATCAACTTGAAAAAGTGGCACCGAGTCGGTGCACGACGGCGGTCTCCGTCGTCAGGATCATACTTCTTCTTCTTCGCGGTTCTATCTAGTTACGCGTTAAACCAACTAGAATTTTTT	GTGGGTGACTGAGTCCTGAT	GTTTTAGAGCTAGAAATAGCAAGTTAAAATAAGGCTAGTCCGTTATCAACTTGAAAAAGTGGCACCGAGTCGGTGC	ACGACGGAGACCGCCGTCGTCGACAAGCC	AGGACTCAG		CGCGGTTCTATCTAGTTACGCGTTAAACCAACTAGAA	TTTTTT	GTGGGTGACTGAGTCCTGATGTTTTAGAGCTAGAAATAGCAAGTTAAAATAAGGCTAGTCCGTTATCAACTTGAAAAAGTGGCACCGAGTCGGTGCACGACGGAGACCGCCGTCGTCGACAAGCCAGGACTCAGCGCGGTTCTATCTAGTTACGCGTTAAACCAACTAGAATTTTTT
COL7A1	attB	PEmax, PE6b-d	twinPE		GACGAAGAAGAAGAAGTCAC	GTTTTAGAGCTAGAAATAGCAAGTTAAAATAAGGCTAGTCCGTTATCAACTTGAAAAAGTGGCACCGAGTCGGTGC	GTCAACCACCGCGGTCTCAGTGGTGTACGGTACAAACCT	ACTTCTTCTTCTT		CGCGGTTCTATCTAGTTACGCGTTAAACCAACTAGAA	TTTTTT	GACGAAGAAGAAGAAGTCACGTTTTAGAGCTAGAAATAGCAAGTTAAAATAAGGCTAGTCCGTTATCAACTTGAAAAAGTGGCACCGAGTCGGTGCGTCAACCACCGCGGTCTCAGTGGTGTACGGTACAAACCTACTTCTTCTTCTTCGCGGTTCTATCTAGTTACGCGTTAAACCAACTAGAATTTTTT	GTGGGTGACTGAGTCCTGAT	GTTTTAGAGCTAGAAATAGCAAGTTAAAATAAGGCTAGTCCGTTATCAACTTGAAAAAGTGGCACCGAGTCGGTGC	GTACACCACTGAGACCGCGGTGGTTGACCAGACAAACCT	AGGACTCAG		CGCGGTTCTATCTAGTTACGCGTTAAACCAACTAGAA	TTTTTT	GTGGGTGACTGAGTCCTGATGTTTTAGAGCTAGAAATAGCAAGTTAAAATAAGGCTAGTCCGTTATCAACTTGAAAAAGTGGCACCGAGTCGGTGCGTACACCACTGAGACCGCGGTGGTTGACCAGACAAACCTAGGACTCAGCGCGGTTCTATCTAGTTACGCGTTAAACCAACTAGAATTTTTT
FANCA	attP	PEmax, PE6b-d	twinPE		GCTTCCCGCCAGAGCCTCCGC	GTTTGAGAGCTATGCTGGAAACAGCATAGCAAGTTCAAATAAGGCTAGTCCGTTATCAACTTGAAAAAGTGGCACCGAGTCGGTGC	ACGACGGAGACCGCCGTCGTCGACAAGCC	GAGGCTCTG		CGCGGTTCTATCTAGTTACGCGTTAAACCAACTAGAA	TTTTTT	gCTTCCCGCCAGAGCCTCCGCGTTTGAGAGCTATGCTGGAAACAGCATAGCAAGTTCAAATAAGGCTAGTCCGTTATCAACTTGAAAAAGTGGCACCGAGTCGGTGCACGACGGAGACCGCCGTCGTCGACAAGCCGAGGCTCTGCGCGGTTCTATCTAGTTACGCGTTAAACCAACTAGAATTTTTT	GCCCACCCCGCACAGCCCCC	GTTTGAGAGCTATGCTGGAAACAGCATAGCAAGTTCAAATAAGGCTAGTCCGTTATCAACTTGAAAAAGTGGCACCGAGTCGGTGC	ACGACGGCGGTCTCCGTCGTCAGGATCAT	GGCTGTGCG		CGCGGTTCTATCTAGTTACGCGTTAAACCAACTAGAA	TTTTTT	GCCCACCCCGCACAGCCCCCGTTTGAGAGCTATGCTGGAAACAGCATAGCAAGTTCAAATAAGGCTAGTCCGTTATCAACTTGAAAAAGTGGCACCGAGTCGGTGCACGACGGCGGTCTCCGTCGTCAGGATCATGGCTGTGCGCGCGGTTCTATCTAGTTACGCGTTAAACCAACTAGAATTTTTT
FANCA	attB	PEmax, PE6b-d	twinPE		GCTTCCCGCCAGAGCCTCCGC	GTTTGAGAGCTATGCTGGAAACAGCATAGCAAGTTCAAATAAGGCTAGTCCGTTATCAACTTGAAAAAGTGGCACCGAGTCGGTGC	GTACACCACTGAGACCGCGGTGGTTGACCAGACAAACCT	GAGGCTCTG		CGCGGTTCTATCTAGTTACGCGTTAAACCAACTAGAA	TTTTTT	gCTTCCCGCCAGAGCCTCCGCGTTTGAGAGCTATGCTGGAAACAGCATAGCAAGTTCAAATAAGGCTAGTCCGTTATCAACTTGAAAAAGTGGCACCGAGTCGGTGCGTACACCACTGAGACCGCGGTGGTTGACCAGACAAACCTGAGGCTCTGCGCGGTTCTATCTAGTTACGCGTTAAACCAACTAGAATTTTTT	GCCCACCCCGCACAGCCCCC	GTTTGAGAGCTATGCTGGAAACAGCATAGCAAGTTCAAATAAGGCTAGTCCGTTATCAACTTGAAAAAGTGGCACCGAGTCGGTGC	GTCAACCACCGCGGTCTCAGTGGTGTACGGTACAAACCT	GGCTGTGCG		CGCGGTTCTATCTAGTTACGCGTTAAACCAACTAGAA	TTTTTT	GCCCACCCCGCACAGCCCCCGTTTGAGAGCTATGCTGGAAACAGCATAGCAAGTTCAAATAAGGCTAGTCCGTTATCAACTTGAAAAAGTGGCACCGAGTCGGTGCGTCAACCACCGCGGTCTCAGTGGTGTACGGTACAAACCTGGCTGTGCGCGCGGTTCTATCTAGTTACGCGTTAAACCAACTAGAATTTTTT
Smn1	attP	PEmax, PE6b-d	twinPE		GTGATCAGTCCCAGCTCCTG	GTTTTAGAGCTAGAAATAGCAAGTTAAAATAAGGCTAGTCCGTTATCAACTTGAAAAAGTGGCACCGAGTCGGTGC	ACGACGGAGACCGCCGTCGTCGACAAGCC	GAGCTGGGACTGA		CGCGGTTCTATCTAGTTACGCGTTAAACCAACTAGAA	TTTTTT	GTGATCAGTCCCAGCTCCTGGTTTTAGAGCTAGAAATAGCAAGTTAAAATAAGGCTAGTCCGTTATCAACTTGAAAAAGTGGCACCGAGTCGGTGCACGACGGAGACCGCCGTCGTCGACAAGCCGAGCTGGGACTGACGCGGTTCTATCTAGTTACGCGTTAAACCAACTAGAATTTTTT	GCCATACCATAAGACGACCG	GTTTTAGAGCTAGAAATAGCAAGTTAAAATAAGGCTAGTCCGTTATCAACTTGAAAAAGTGGCACCGAGTCGGTGC	ACGACGGCGGTCTCCGTCGTCAGGATCAT	TCGTCTTAT		CGCGGTTCTATCTAGTTACGCGTTAAACCAACTAGAA	TTTTTT	GCCATACCATAAGACGACCGGTTTTAGAGCTAGAAATAGCAAGTTAAAATAAGGCTAGTCCGTTATCAACTTGAAAAAGTGGCACCGAGTCGGTGCACGACGGCGGTCTCCGTCGTCAGGATCATTCGTCTTATCGCGGTTCTATCTAGTTACGCGTTAAACCAACTAGAATTTTTT
Smn1	attB	PEmax, PE6b-d	twinPE		GTGATCAGTCCCAGCTCCTG	GTTTTAGAGCTAGAAATAGCAAGTTAAAATAAGGCTAGTCCGTTATCAACTTGAAAAAGTGGCACCGAGTCGGTGC	GTACACCACTGAGACCGCGGTGGTTGACCAGACAAACCT	GAGCTGGGACTGA		CGCGGTTCTATCTAGTTACGCGTTAAACCAACTAGAA	TTTTTT	GTGATCAGTCCCAGCTCCTGGTTTTAGAGCTAGAAATAGCAAGTTAAAATAAGGCTAGTCCGTTATCAACTTGAAAAAGTGGCACCGAGTCGGTGCGTACACCACTGAGACCGCGGTGGTTGACCAGACAAACCTGAGCTGGGACTGACGCGGTTCTATCTAGTTACGCGTTAAACCAACTAGAATTTTTT	GCCATACCATAAGACGACCG	GTTTTAGAGCTAGAAATAGCAAGTTAAAATAAGGCTAGTCCGTTATCAACTTGAAAAAGTGGCACCGAGTCGGTGC	GTCAACCACCGCGGTCTCAGTGGTGTACGGTACAAACCT	TCGTCTTAT		CGCGGTTCTATCTAGTTACGCGTTAAACCAACTAGAA	TTTTTT	GCCATACCATAAGACGACCGGTTTTAGAGCTAGAAATAGCAAGTTAAAATAAGGCTAGTCCGTTATCAACTTGAAAAAGTGGCACCGAGTCGGTGCGTCAACCACCGCGGTCTCAGTGGTGTACGGTACAAACCTTCGTCTTATCGCGGTTCTATCTAGTTACGCGTTAAACCAACTAGAATTTTTT
Extended Data Figure 8d
CCR5	attB	PEmax	twinPE	16-bp overlap between attB	GAAGTGTGATCACTTGGGTGG	GTTTTAGAGCTAGAAATAGCAAGTTAAAATAAGGCTAGTCCGTTATCAACTTGAAAAAGTGGCACCGAGTCGGTGC	GACGGAGACCGCCGTCGTCGACAAGCC	CCCAAGTGATC		CGCGGTTCTATCTAGTTACGCGTTAAACCAACTAGAA	TTTTTTT	GAAGTGTGATCACTTGGGTGGGTTTTAGAGCTAGAAATAGCAAGTTAAAATAAGGCTAGTCCGTTATCAACTTGAAAAAGTGGCACCGAGTCGGTGCGACGGAGACCGCCGTCGTCGACAAGCCCCCAAGTGATCCGCGGTTCTATCTAGTTACGCGTTAAACCAACTAGAATTTTTTT	GTATGGAAAATGAGAGCTGC	GTTTTAGAGCTAGAAATAGCAAGTTAAAATAAGGCTAGTCCGTTATCAACTTGAAAAAGTGGCACCGAGTCGGTGC	GACGGCGGTCTCCGTCGTCAGGATCAT	GCTCTCATTTTC		CGCGGTTCTATCTAGTTACGCGTTAAACCAACTAGAA	TTTTTTT	GTATGGAAAATGAGAGCTGCGTTTTAGAGCTAGAAATAGCAAGTTAAAATAAGGCTAGTCCGTTATCAACTTGAAAAAGTGGCACCGAGTCGGTGCGACGGCGGTCTCCGTCGTCAGGATCATGCTCTCATTTTCCGCGGTTCTATCTAGTTACGCGTTAAACCAACTAGAATTTTTTT
Extended Data Figure 9a
ALB	attB	PE6b	twinPE		GACTGAAACTTCACAGAATA	GTTTGAGAGCTATGCTGGAAACAGCATAGCAAGTTCAAATAAGGCTAGTCCGTTATCAACTTGAAAAAGTGGCACCGAGTCGGTGC	ACGACGGAGACCGCCGTCGTCGACAAGCC	TCTGTGAAGTTTC	CAGTAG	CGCGGTTCTATCTAGTTACGCGTTAAACCAACTAGAA	TTTTTT	GACTGAAACTTCACAGAATAGTTTGAGAGCTATGCTGGAAACAGCATAGCAAGTTCAAATAAGGCTAGTCCGTTATCAACTTGAAAAAGTGGCACCGAGTCGGTGCACGACGGAGACCGCCGTCGTCGACAAGCCTCTGTGAAGTTTCCGCGGTTCTATCTAGTTACGCGTTAAACCAACTAGAATTTTTT	GATTTATGAGATCAACAGCAC	GTTTGAGAGCTATGCTGGAAACAGCATAGCAAGTTCAAATAAGGCTAGTCCGTTATCAACTTGAAAAAGTGGCACCGAGTCGGTGC	ACGACGGCGGTCTCCGTCGTCAGGATCAT	CTGTTGATCTCAT	CAGATT	CGCGGTTCTATCTAGTTACGCGTTAAACCAACTAGAA	TTTTTT	GATTTATGAGATCAACAGCACGTTTGAGAGCTATGCTGGAAACAGCATAGCAAGTTCAAATAAGGCTAGTCCGTTATCAACTTGAAAAAGTGGCACCGAGTCGGTGCACGACGGCGGTCTCCGTCGTCAGGATCATCTGTTGATCTCATCGCGGTTCTATCTAGTTACGCGTTAAACCAACTAGAATTTTTT
Extended Data Figure 9b
AAVS1	attP	PEmax	twinPE		GCTGGCCCCCCACCGCCCCA	GTTTTAGAGCTAGAAATAGCAAGTTAAAATAAGGCTAGTCCGTTATCAACTTGAAAAAGTGGCACCGAGTCGGTGC	GTACACCACTGAGACCGCGGTGGTTGACCAGACAAACCT	GGCGGTGGGGGGC		CGCGGTTCTATCTAGTTACGCGTTAAACCAACTAGAA	TTTTTTT	GCTGGCCCCCCACCGCCCCAGTTTTAGAGCTAGAAATAGCAAGTTAAAATAAGGCTAGTCCGTTATCAACTTGAAAAAGTGGCACCGAGTCGGTGCGTACACCACTGAGACCGCGGTGGTTGACCAGACAAACCTGGCGGTGGGGGGCCGCGGTTCTATCTAGTTACGCGTTAAACCAACTAGAATTTTTTT	GCGACTCCTGGAAGTGGCCA	GTTTTAGAGCTAGAAATAGCAAGTTAAAATAAGGCTAGTCCGTTATCAACTTGAAAAAGTGGCACCGAGTCGGTGC	GTCAACCACCGCGGTCTCAGTGGTGTACGGTACAAACCT	CCACTTCCAGGAG		CGCGGTTCTATCTAGTTACGCGTTAAACCAACTAGAA	TTTTTTT	GCGACTCCTGGAAGTGGCCAGTTTTAGAGCTAGAAATAGCAAGTTAAAATAAGGCTAGTCCGTTATCAACTTGAAAAAGTGGCACCGAGTCGGTGCGTCAACCACCGCGGTCTCAGTGGTGTACGGTACAAACCTCCACTTCCAGGAGCGCGGTTCTATCTAGTTACGCGTTAAACCAACTAGAATTTTTTT
Extended Data Figure 10
LMNB1	attB	PEmax/PASTE	PE3		GCTGTCTCCGCCGCCCGCCA	GTTTTAGAGCTAGAAATAGCAAGTTAAAATAAGGCTAGTCCGTTATCAACTTGAAAAAGTGGCACCGAGTCGGTGC	CGGGGGTCGCAGTCGCCATGATGATCCTGACGACGGAGACCGCCGTCGTCGACAAGCC	CGGGCGGCG			TTTTTTT	GCTGTCTCCGCCGCCCGCCAGTTTTAGAGCTAGAAATAGCAAGTTAAAATAAGGCTAGTCCGTTATCAACTTGAAAAAGTGGCACCGAGTCGGTGCCGGGGGTCGCAGTCGCCATGATGATCCTGACGACGGAGACCGCCGTCGTCGACAAGCCCGGGCGGCGTTTTTTT	GCGTGGTGGGGCCGCCAGCG	GTTTTAGAGCTAGAAATAGCAAGTTAAAATAAGGCTAGTCCGTTATCAACTTGAAAAAGTGGCACCGAGTCGGTGC					TTTTTTTT	GCGTGGTGGGGCCGCCAGCGGTTTTAGAGCTAGAAATAGCAAGTTAAAATAAGGCTAGTCCGTTATCAACTTGAAAAAGTGGCACCGAGTCGGTGCTTTTTTTT
NOLC1	attB	PEmax/PASTE	PE3		GCGTATTGCCTGGAGGATGG	GTTTTAGAGCTAGAAATAGCAAGTTAAAATAAGGCTAGTCCGTTATCAACTTGAAAAAGTGGCACCGAGTCGGTGC	GAACCACGCGGCGAATGCCGGCGTCCGCCGGATGATCCTGACGACGGAGACCGCCGTCGTCGACAAGCCGG	TCCTCCAGGCAAT			TTTTTTT	GCGTATTGCCTGGAGGATGGGTTTTAGAGCTAGAAATAGCAAGTTAAAATAAGGCTAGTCCGTTATCAACTTGAAAAAGTGGCACCGAGTCGGTGCGAACCACGCGGCGAATGCCGGCGTCCGCCGGATGATCCTGACGACGGAGACCGCCGTCGTCGACAAGCCGGTCCTCCAGGCAATTTTTTTT	GAGCCGAGCACGAGGGGATAC	GTTTTAGAGCTAGAAATAGCAAGTTAAAATAAGGCTAGTCCGTTATCAACTTGAAAAAGTGGCACCGAGTCGGTGC					TTTTTTTT	GAGCCGAGCACGAGGGGATACGTTTTAGAGCTAGAAATAGCAAGTTAAAATAAGGCTAGTCCGTTATCAACTTGAAAAAGTGGCACCGAGTCGGTGCTTTTTTTT
ACTB	attB	PEmax/PASTE	PE3		GCTATTCTCGCAGCTCACCA	GTTTTAGAGCTAGAAATAGCAAGTTAAAATAAGGCTAGTCCGTTATCAACTTGAAAAAGTGGCACCGAGTCGGTGC	GACGAGCGCGGCGATATCATCATCCATGGCCGGATGATCCTGACGACGGAGACCGCCGTCGTCGACAAGCCGGCC	TGAGCTGCGAGAA			TTTTTTT	GCTATTCTCGCAGCTCACCAGTTTTAGAGCTAGAAATAGCAAGTTAAAATAAGGCTAGTCCGTTATCAACTTGAAAAAGTGGCACCGAGTCGGTGCGACGAGCGCGGCGATATCATCATCCATGGCCGGATGATCCTGACGACGGAGACCGCCGTCGTCGACAAGCCGGCCTGAGCTGCGAGAATTTTTTT	GAAGCCGGCCTTGCACATGC	GTTTTAGAGCTAGAAATAGCAAGTTAAAATAAGGCTAGTCCGTTATCAACTTGAAAAAGTGGCACCGAGTCGGTGCG					TTTTTTT	GAAGCCGGCCTTGCACATGCGTTTTAGAGCTAGAAATAGCAAGTTAAAATAAGGCTAGTCCGTTATCAACTTGAAAAAGTGGCACCGAGTCGGTGCGTTTTTTT
Figure 6d					Synthetic pegRNA sequence 1			Synthetic pegRNA sequence 2
COL7A1	attP	PEmax	twinPE	Synthetic pegRNA from Agilent	mG*mA*mC*GAAGAAGAAGAAGUCACGUUUUAGAGCUAGAAAUAGCAAGUUAAAAUAAGGCUAGUCCGUUAUCAACUUGAAAAAGUGGCACCGAGUCGGUGCGUCAACCACCGCGGUCUCAGUGGUGUACGGUACAAACCUACUUCUUCUUCUUCGCGGUUCUAUCUAGUUACGCGUUAAACCAACUAmG^mA^A			mG*mU*mG*GGUGACUGAGUCCUGAUGUUUUAGAGCUAGAAAUAGCAAGUUAAAAUAAGGCUAGUCCGUUAUCAACUUGAAAAAGUGGCACCGAGUCGGUGCGUACACCACUGAGACCGCGGUGGUUGACCAGACAAACCUAGGACUCAGCGCGGUUCUAUCUAGUUACGCGUUAAACCAACUAmG^mA^A
FANCA	attP	PEmax	twinPE	Synthetic pegRNA from Agilent	mC*mU*mU*CCCGCCAGAGCCUCCGCGUUUUAGAGCUAGAAAUAGCAAGUUAAAAUAAGGCUAGUCCGUUAUCAACUUGAAAAAGUGGCACCGAGUCGGUGCGUACACCACUGAGACCGCGGUGGUUGACCAGACAAACCUGAGGCUCUGCGCGGUUCUAUCUAGUUACGCGUUAAACCAACUAmG^mA^A			mG*mC*mC*CACCCCGCACAGCCCCCGUUUUAGAGCUAGAAAUAGCAAGUUAAAAUAAGGCUAGUCCGUUAUCAACUUGAAAAAGUGGCACCGAGUCGGUGCGUCAACCACCGCGGUCUCAGUGGUGUACGGUACAAACCUGGCUGUGCGCGCGGUUCUAUCUAGUUACGCGUUAAACCAACUAmG^mA^A

## Sheet: ST9
Table 9: List of primers used in this study
Primers used for high-throughput sequencing
	UMI-containing-Fwd	HTS-Fwd	HTS-rev
Figure 4e, Extended Data Figure 6b-c
AAVS1	ACACTCTTTCCCTACACGACGCTCTTCCGATCTNNNNNNNNNNNNNNNCGCCGGGAACTGCCGCTGGC	ACACTCTTTCCCTACACG	TGGAGTTCAGACGTGTGCTCTTCCGATCTGAGGAGGCCCTCATCTGGCG
CCR5	ACACTCTTTCCCTACACGACGCTCTTCCGATCTNNNNNNNNNNNNNNNACAATCGATAGGTACCTGGCTGTC	ACACTCTTTCCCTACACG	TGGAGTTCAGACGTGTGCTCTTCCGATCTACCAGCCCCAAGATGACTAT
B2M	ACACTCTTTCCCTACACGACGCTCTTCCGATCTNNNNNNNNNNNNNNNCCTCTCTCTAACCTGGCACTG	ACACTCTTTCCCTACACG	TGGAGTTCAGACGTGTGCTCTTCCGATCTTAGGAGAGACTCACGCTGGAT
CFTR	ACACTCTTTCCCTACACGACGCTCTTCCGATCTNNNNNNNNNNNNNNNAGGGTGTTTGTAAAAGTGTTGCC	ACACTCTTTCCCTACACG	TGGAGTTCAGACGTGTGCTCTTCCGATCTGAATATGGAAACCCTGGGCTGT
COL7A1	ACACTCTTTCCCTACACGACGCTCTTCCGATCTNNNNNNNNNNNNNNNTAAGGACCGAGCAGGAGTG	ACACTCTTTCCCTACACG	TGGAGTTCAGACGTGTGCTCTTCCGATCTCACACTCTCCGGGAAACGAG
GBA1	ACACTCTTTCCCTACACGACGCTCTTCCGATCTNNNNNNNNNNNNNNNTCTTTGAATCCAGGGCCATCA	ACACTCTTTCCCTACACG	TGGAGTTCAGACGTGTGCTCTTCCGATCTCTCTCCTGGGCAGGGCTTAG
TRAC	ACACTCTTTCCCTACACGACGCTCTTCCGATCTNNNNNNNNNNNNNNNCACGAGCAGCTGGTTTCTAA	ACACTCTTTCCCTACACG	TGGAGTTCAGACGTGTGCTCTTCCGATCTATCGGTGAATAGGCAGACAGAC
Extended Data Figure 6d, Supplementary Table 7
AAVS1	-	ACACTCTTTCCCTACACGACGCTCTTCCGATCTNNNNCGCCGGGAACTGCCGCTGGC	TGGAGTTCAGACGTGTGCTCTTCCGATCTGAGGAGGCCCTCATCTGGCG
CCR5	-	ACACTCTTTCCCTACACGACGCTCTTCCGATCTNNNNACAATCGATAGGTACCTGGCTGTC	TGGAGTTCAGACGTGTGCTCTTCCGATCTACCAGCCCCAAGATGACTAT
ACTB	-	ACACTCTTTCCCTACACGACGCTCTTCCGATCTNNNNCGACCTCGGCTCACAGCG	TGGAGTTCAGACGTGTGCTCTTCCGATCTCCACCCAGCCAGCTCCC
Rosa26	-	ACACTCTTTCCCTACACGACGCTCTTCCGATCTNNNNGCTGGTAGGTATACAAAACGCT	TGGAGTTCAGACGTGTGCTCTTCCGATCTGCTGGCCTCGAACTCAGAA
ALB	-	ACACTCTTTCCCTACACGACGCTCTTCCGATCTNNNNACAGCAACCAAGAAGACAGACT	TGGAGTTCAGACGTGTGCTCTTCCGATCTTGGCATTTATTTCTAAAATGGCATA
B2M	-	ACACTCTTTCCCTACACGACGCTCTTCCGATCTNNNNCCTCTCTCTAACCTGGCACTG	TGGAGTTCAGACGTGTGCTCTTCCGATCTTAGGAGAGACTCACGCTGGAT
TRAC	-	ACACTCTTTCCCTACACGACGCTCTTCCGATCTNNNNCACGAGCAGCTGGTTTCTAA	TGGAGTTCAGACGTGTGCTCTTCCGATCTATCGGTGAATAGGCAGACAGAC
CFTR	-	ACACTCTTTCCCTACACGACGCTCTTCCGATCTNNNNAGGGTGTTTGTAAAAGTGTTGCC	TGGAGTTCAGACGTGTGCTCTTCCGATCTGAATATGGAAACCCTGGGCTGT
GBA1	-	ACACTCTTTCCCTACACGACGCTCTTCCGATCTNNNNTCTTTGAATCCAGGGCCATCA	TGGAGTTCAGACGTGTGCTCTTCCGATCTCTCTCCTGGGCAGGGCTTAG
COL7A1	-	ACACTCTTTCCCTACACGACGCTCTTCCGATCTNNNNGTAAGGACCGAGCAGGAGTG	TGGAGTTCAGACGTGTGCTCTTCCGATCTCACACTCTCCGGGAAACGAG
Smn1	-	ACACTCTTTCCCTACACGACGCTCTTCCGATCTNNNNAGCGTGAATTCCGGACCAG	TGGAGTTCAGACGTGTGCTCTTCCGATCTGGGCTGTCCCCCAAAGAAG
Primers used to amplfy templates for IVT
IVT-Fwd	TCGAGCTCGGTACCTAATACGACTCACTATAAGG
IVT-Rev	TTTTTTTTTTTTTTTTTTTTTTTTTTTTTTTTTTTTTTTTTTTTTTTTTTTTTTTTTTTTTTTTTTTTTTTTTTTTTTTTTTTTTTTTTTTTTTTTTTTTTTTTTTTTTTTTTTTTTTTCTTCCTACTCAGGCTTTATTCAAAGACCA
Adaptors and primers used for UDiTaS
			Notes
Adaptors for transposome assembly
Tn5_adaptor_top_1	GTAGGCACGCCGCTCTCTACCGGCGACCACCGAGATCTACACTAGATCGCNNNNNNNNNNTCGTCGGCAGCGTCAGATGTGTATAAGAGACAG		From Durrant, et al. 2022
Tn5_adaptor_top_2	GTAGGCACGCCGCTCTCTACCGGCGACCACCGAGATCTACACCTCTCTATNNNNNNNNNNTCGTCGGCAGCGTCAGATGTGTATAAGAGACAG		From Durrant, et al. 2022
Tn5_adaptor_bottom	[Phos]CTGTCTCTTATACA[ddC]		From Durrant, et al. 2022
Primers used for PCRs of tagmented products
outer_P5	GTAGGCACGCCGCTCTCTACCG		From Durrant, et al. 2022
outer_donor	GGGTCAGCTTGCCGTAGGTGG
inner_P5	AATGATACGGCGACCACCGAGATCTACAC		From Durrant, et al. 2022
inner_i7_donor1	CAAGCAGAAGACGGCATACGAGATAGCGGAATGTGACTGGAGTTCAGACGTGTGCTCCTCGCCCTTGCTCACG
inner_i7_donor2	CAAGCAGAAGACGGCATACGAGATGATCATGCGTGACTGGAGTTCAGACGTGTGCTCCTCGCCCTTGCTCACG
inner_i7_donor3	CAAGCAGAAGACGGCATACGAGATAAGACGGAGTGACTGGAGTTCAGACGTGTGCTCCTCGCCCTTGCTCACG
inner_i7_donor4	CAAGCAGAAGACGGCATACGAGATCGAGTCCTGTGACTGGAGTTCAGACGTGTGCTCCTCGCCCTTGCTCACG
inner_i7_donor5	CAAGCAGAAGACGGCATACGAGATTCCTCAGGGTGACTGGAGTTCAGACGTGTGCTCCTCGCCCTTGCTCACG
inner_i7_donor6	CAAGCAGAAGACGGCATACGAGATGTACGGATGTGACTGGAGTTCAGACGTGTGCTCCTCGCCCTTGCTCACG
inner_i7_donor7	CAAGCAGAAGACGGCATACGAGATCATCTCTCGTGACTGGAGTTCAGACGTGTGCTCCTCGCCCTTGCTCACG
inner_i7_donor8	CAAGCAGAAGACGGCATACGAGATGTCGGAGCGTGACTGGAGTTCAGACGTGTGCTCCTCGCCCTTGCTCACG
inner_i7_donor9	CAAGCAGAAGACGGCATACGAGATACGGAGAAGTGACTGGAGTTCAGACGTGTGCTCCTCGCCCTTGCTCACG
inner_i7_donor10	CAAGCAGAAGACGGCATACGAGATAGGAGATGGTGACTGGAGTTCAGACGTGTGCTCCTCGCCCTTGCTCACG
inner_i7_donor11	CAAGCAGAAGACGGCATACGAGATAGTACTCGGTGACTGGAGTTCAGACGTGTGCTCCTCGCCCTTGCTCACG

## Sheet: ST10
Table 10: Primer and probes used at each site for ddPCR
				Genome-donor juntion
	att site in genome	Extra notes	Reference Probe + primer master mix	Primer 1	Primer 2	Probe
Figure 2b-c
AAVS1	attP		ACTB	GGAACGGGGCTCAGTCT	TCCTCGCCCTTGCTCAC	/56-FAM/ACCACCGCG/ZEN/GTCTCCGTCGT/3IABKFQ/
CCR5	attB		ACTB	GCCAGGACGGTCACCTTTG	TCCTCGCCCTTGCTCAC	/56-FAM/ACGACGGCG/ZEN/GTCTCAGTGGTG/3IABKFQ/
Figure 3a-b
AAVS1	attP		ACTB	GGCAAGCTTACATCGAGATCC	GCCCTCATCTGGCGATTT	/56-FAM/ACGACGGCG/ZEN/GTCTCAGTGGTG/3IABKFQ/
CCR5	attB		ACTB	GCCAGGACGGTCACCTTTG	TCCTCGCCCTTGCTCAC	/56-FAM/ACGACGGCG/ZEN/GTCTCAGTGGTG/3IABKFQ/
Rosa26	attB		Tfrc	GGCAAGCTTACATCGAGATCC	AGTTTCTATCCCTGACCCTTAATC	/56-FAM/ACCACCGCG/ZEN/GTCTCCGTCGT/3IABKFQ/
Figure 3c
AAVS1	attB		ACTB	GGCAAGCTTACATCGAGATCC	GCCCTCATCTGGCGATTT	/56-FAM/ACCACCGCG/ZEN/GTCTCCGTCGT/3IABKFQ/
AAVS1	attP		ACTB	GGCAAGCTTACATCGAGATCC	GCCCTCATCTGGCGATTT	/56-FAM/ACGACGGCG/ZEN/GTCTCAGTGGTG/3IABKFQ/
CCR5	attB		ACTB	GCCAGGACGGTCACCTTTG	TCCTCGCCCTTGCTCAC	/56-FAM/ACGACGGCG/ZEN/GTCTCAGTGGTG/3IABKFQ/
CCR5	attP		ACTB	GCCAGGACGGTCACCTTTG	TCCTCGCCCTTGCTCAC	/56-FAM/ACCACCGCG/ZEN/GTCTCCGTCGT/3IABKFQ/
ACTB	attB		GAPDH	GGCAAGCTTACATCGAGATCC	CCACCCAGCCAGCTCCC	/56-FAM/ACCACCGCG/ZEN/GTCTCCGTCGT/3IABKFQ/
ACTB	attP		GAPDH	GGCAAGCTTACATCGAGATCC	CCACCCAGCCAGCTCCC	/56-FAM/ACGACGGCG/ZEN/GTCTCAGTGGTG/3IABKFQ/
Rosa26	attB		Tfrc	GGCAAGCTTACATCGAGATCC	AGTTTCTATCCCTGACCCTTAATC	/56-FAM/ACCACCGCG/ZEN/GTCTCCGTCGT/3IABKFQ/
Rosa26	attP		Tfrc	GGCAAGCTTACATCGAGATCC	AGTTTCTATCCCTGACCCTTAATC	/56-FAM/ACGACGGCG/ZEN/GTCTCAGTGGTG/3IABKFQ/
Figure 3d
AAVS1	attP		ACTB	GGCAAGCTTACATCGAGATCC	GCCCTCATCTGGCGATTT	/56-FAM/ACGACGGCG/ZEN/GTCTCAGTGGTG/3IABKFQ/
CCR5	attB		ACTB	GCCAGGACGGTCACCTTTG	TCCTCGCCCTTGCTCAC	/56-FAM/ACGACGGCG/ZEN/GTCTCAGTGGTG/3IABKFQ/
ACTB	attP		GAPDH	GGCAAGCTTACATCGAGATCC	CCACCCAGCCAGCTCCC	/56-FAM/ACGACGGCG/ZEN/GTCTCAGTGGTG/3IABKFQ/
Rosa26	attB		Tfrc	GGCAAGCTTACATCGAGATCC	AGTTTCTATCCCTGACCCTTAATC	/56-FAM/ACCACCGCG/ZEN/GTCTCCGTCGT/3IABKFQ/
Figure 3e
AAVS1	attP		ACTB	GGCAAGCTTACATCGAGATCC	GCCCTCATCTGGCGATTT	/56-FAM/ACGACGGCG/ZEN/GTCTCAGTGGTG/3IABKFQ/
CCR5	attB		ACTB	GCCAGGACGGTCACCTTTG	TCCTCGCCCTTGCTCAC	/56-FAM/ACGACGGCG/ZEN/GTCTCAGTGGTG/3IABKFQ/
Figure 4a
ALB	attB		ACTB	GGCAAGCTTACATCGAGATCC	GTCTATCAACAGCAACCAAGAAG	/56-FAM/ACCACCGCG/ZEN/GTCTCCGTCGT/3IABKFQ/
ALB	attP		ACTB	GGCAAGCTTACATCGAGATCC	GTCTATCAACAGCAACCAAGAAG	/56-FAM/ACGACGGCG/ZEN/GTCTCAGTGGTG/3IABKFQ/
B2M	attB		ACTB	GGCAAGCTTACATCGAGATCC	CCAGGCCAGAAAGAGAGAGTA	/56-FAM/ACCACCGCG/ZEN/GTCTCCGTCGT/3IABKFQ/
B2M	attP		ACTB	GGCAAGCTTACATCGAGATCC	CCAGGCCAGAAAGAGAGAGTA	/56-FAM/ACGACGGCG/ZEN/GTCTCAGTGGTG/3IABKFQ/
TRAC	attB		ACTB	GGCAAGCTTACATCGAGATCC	CAGACAGACTTGTCACTGGATTTA	/56-FAM/ACCACCGCG/ZEN/GTCTCCGTCGT/3IABKFQ/
TRAC	attP		ACTB	GGCAAGCTTACATCGAGATCC	CAGACAGACTTGTCACTGGATTTA	/56-FAM/ACGACGGCG/ZEN/GTCTCAGTGGTG/3IABKFQ/
CFTR	attB		ACTB	GGCAAGCTTACATCGAGATCC	AGGATGTAAAGCCAAGAGAGAAT	/56-FAM/ACCACCGCG/ZEN/GTCTCCGTCGT/3IABKFQ/
CFTR	attP		ACTB	GGCAAGCTTACATCGAGATCC	AGGATGTAAAGCCAAGAGAGAAT	/56-FAM/ACGACGGCG/ZEN/GTCTCAGTGGTG/3IABKFQ/
GBA1	attB		ACTB	GGCAAGCTTACATCGAGATCC	CCGGTCTCCCACATTCATTAG	/56-FAM/ACCACCGCG/ZEN/GTCTCCGTCGT/3IABKFQ/
GBA1	attP		ACTB	GGCAAGCTTACATCGAGATCC	CCGGTCTCCCACATTCATTAG	/56-FAM/ACGACGGCG/ZEN/GTCTCAGTGGTG/3IABKFQ/
COL7A1	attB		ACTB	GGCAAGCTTACATCGAGATCC	GGCAGTAGTGTCCTCAAGATG	/56-FAM/ACCACCGCG/ZEN/GTCTCCGTCGT/3IABKFQ/
COL7A1	attP		ACTB	GGCAAGCTTACATCGAGATCC	GGCAGTAGTGTCCTCAAGATG	/56-FAM/ACGACGGCG/ZEN/GTCTCAGTGGTG/3IABKFQ/
FANCA	attB		ACTB	GACGGTTTCGCCGGTTC	TCCTCGCCCTTGCTCAC	/56-FAM/ACGACGGCG/ZEN/GTCTCAGTGGTG/3IABKFQ/
FANCA	attP		ACTB	GACGGTTTCGCCGGTTC	TCCTCGCCCTTGCTCAC	/56-FAM/ACCACCGCG/ZEN/GTCTCCGTCGT/3IABKFQ/
Smn1	attB		Tfrc	GGCAAGCTTACATCGAGATCC	CAAGCAGAAATCAGTTGCCATAC	/56-FAM/ACCACCGCG/ZEN/GTCTCCGTCGT/3IABKFQ/
Smn1	attP		Tfrc	GGCAAGCTTACATCGAGATCC	CAAGCAGAAATCAGTTGCCATAC	/56-FAM/ACGACGGCG/ZEN/GTCTCAGTGGTG/3IABKFQ/
Figure 4b-c
AAVS1	attB		ACTB	GGCAAGCTTACATCGAGATCC	GCCCTCATCTGGCGATTT	/56-FAM/ACCACCGCG/ZEN/GTCTCCGTCGT/3IABKFQ/
AAVS1	attP		ACTB	GGCAAGCTTACATCGAGATCC	GCCCTCATCTGGCGATTT	/56-FAM/ACGACGGCG/ZEN/GTCTCAGTGGTG/3IABKFQ/
CCR5	attB		ACTB	GCCAGGACGGTCACCTTTG	TCCTCGCCCTTGCTCAC	/56-FAM/ACGACGGCG/ZEN/GTCTCAGTGGTG/3IABKFQ/
CCR5	attP		ACTB	GCCAGGACGGTCACCTTTG	TCCTCGCCCTTGCTCAC	/56-FAM/ACCACCGCG/ZEN/GTCTCCGTCGT/3IABKFQ/
ACTB	attB		GAPDH	GGCAAGCTTACATCGAGATCC	CCACCCAGCCAGCTCCC	/56-FAM/ACCACCGCG/ZEN/GTCTCCGTCGT/3IABKFQ/
ACTB	attP		GAPDH	GGCAAGCTTACATCGAGATCC	CCACCCAGCCAGCTCCC	/56-FAM/ACGACGGCG/ZEN/GTCTCAGTGGTG/3IABKFQ/
Rosa26	attB		Tfrc	GGCAAGCTTACATCGAGATCC	AGTTTCTATCCCTGACCCTTAATC	/56-FAM/ACCACCGCG/ZEN/GTCTCCGTCGT/3IABKFQ/
Rosa26	attP		Tfrc	GGCAAGCTTACATCGAGATCC	AGTTTCTATCCCTGACCCTTAATC	/56-FAM/ACGACGGCG/ZEN/GTCTCAGTGGTG/3IABKFQ/
ALB	attB		ACTB	GGCAAGCTTACATCGAGATCC	GTCTATCAACAGCAACCAAGAAG	/56-FAM/ACCACCGCG/ZEN/GTCTCCGTCGT/3IABKFQ/
ALB	attP		ACTB	GGCAAGCTTACATCGAGATCC	GTCTATCAACAGCAACCAAGAAG	/56-FAM/ACGACGGCG/ZEN/GTCTCAGTGGTG/3IABKFQ/
B2M	attB		ACTB	GGCAAGCTTACATCGAGATCC	CCAGGCCAGAAAGAGAGAGTA	/56-FAM/ACCACCGCG/ZEN/GTCTCCGTCGT/3IABKFQ/
B2M	attP		ACTB	GGCAAGCTTACATCGAGATCC	CCAGGCCAGAAAGAGAGAGTA	/56-FAM/ACGACGGCG/ZEN/GTCTCAGTGGTG/3IABKFQ/
TRAC	attB		ACTB	GGCAAGCTTACATCGAGATCC	CAGACAGACTTGTCACTGGATTTA	/56-FAM/ACCACCGCG/ZEN/GTCTCCGTCGT/3IABKFQ/
TRAC	attP		ACTB	GGCAAGCTTACATCGAGATCC	CAGACAGACTTGTCACTGGATTTA	/56-FAM/ACGACGGCG/ZEN/GTCTCAGTGGTG/3IABKFQ/
CFTR	attB		ACTB	GGCAAGCTTACATCGAGATCC	AGGATGTAAAGCCAAGAGAGAAT	/56-FAM/ACCACCGCG/ZEN/GTCTCCGTCGT/3IABKFQ/
CFTR	attP		ACTB	GGCAAGCTTACATCGAGATCC	AGGATGTAAAGCCAAGAGAGAAT	/56-FAM/ACGACGGCG/ZEN/GTCTCAGTGGTG/3IABKFQ/
GBA1	attB		ACTB	GGCAAGCTTACATCGAGATCC	CCGGTCTCCCACATTCATTAG	/56-FAM/ACCACCGCG/ZEN/GTCTCCGTCGT/3IABKFQ/
GBA1	attP		ACTB	GGCAAGCTTACATCGAGATCC	CCGGTCTCCCACATTCATTAG	/56-FAM/ACGACGGCG/ZEN/GTCTCAGTGGTG/3IABKFQ/
COL7A1	attB		ACTB	GGCAAGCTTACATCGAGATCC	GGCAGTAGTGTCCTCAAGATG	/56-FAM/ACCACCGCG/ZEN/GTCTCCGTCGT/3IABKFQ/
COL7A1	attP		ACTB	GGCAAGCTTACATCGAGATCC	GGCAGTAGTGTCCTCAAGATG	/56-FAM/ACGACGGCG/ZEN/GTCTCAGTGGTG/3IABKFQ/
FANCA	attB		ACTB	GACGGTTTCGCCGGTTC	TCCTCGCCCTTGCTCAC	/56-FAM/ACGACGGCG/ZEN/GTCTCAGTGGTG/3IABKFQ/
FANCA	attP		ACTB	GACGGTTTCGCCGGTTC	TCCTCGCCCTTGCTCAC	/56-FAM/ACCACCGCG/ZEN/GTCTCCGTCGT/3IABKFQ/
Smn1	attB		Tfrc	GGCAAGCTTACATCGAGATCC	CAAGCAGAAATCAGTTGCCATAC	/56-FAM/ACCACCGCG/ZEN/GTCTCCGTCGT/3IABKFQ/
Smn1	attP		Tfrc	GGCAAGCTTACATCGAGATCC	CAAGCAGAAATCAGTTGCCATAC	/56-FAM/ACGACGGCG/ZEN/GTCTCAGTGGTG/3IABKFQ/
Figure 4d
ACTB	attP		GAPDH	GGCAAGCTTACATCGAGATCC	CCACCCAGCCAGCTCCC	/56-FAM/ACGACGGCG/ZEN/GTCTCAGTGGTG/3IABKFQ/
AAVS1	attP		ACTB	GGCAAGCTTACATCGAGATCC	GCCCTCATCTGGCGATTT	/56-FAM/ACGACGGCG/ZEN/GTCTCAGTGGTG/3IABKFQ/
CCR5	attB		ACTB	GCCAGGACGGTCACCTTTG	TCCTCGCCCTTGCTCAC	/56-FAM/ACGACGGCG/ZEN/GTCTCAGTGGTG/3IABKFQ/
Rosa26	attB		Tfrc	GGCAAGCTTACATCGAGATCC	AGTTTCTATCCCTGACCCTTAATC	/56-FAM/ACCACCGCG/ZEN/GTCTCCGTCGT/3IABKFQ/
ALB	attB		ACTB	GGCAAGCTTACATCGAGATCC	GTCTATCAACAGCAACCAAGAAG	/56-FAM/ACCACCGCG/ZEN/GTCTCCGTCGT/3IABKFQ/
B2M	attP		ACTB	GGCAAGCTTACATCGAGATCC	CCAGGCCAGAAAGAGAGAGTA	/56-FAM/ACGACGGCG/ZEN/GTCTCAGTGGTG/3IABKFQ/
TRAC	attB		ACTB	GGCAAGCTTACATCGAGATCC	CAGACAGACTTGTCACTGGATTTA	/56-FAM/ACCACCGCG/ZEN/GTCTCCGTCGT/3IABKFQ/
CFTR	attB		ACTB	GGCAAGCTTACATCGAGATCC	AGGATGTAAAGCCAAGAGAGAAT	/56-FAM/ACCACCGCG/ZEN/GTCTCCGTCGT/3IABKFQ/
GBA1	attP		ACTB	GGCAAGCTTACATCGAGATCC	CCGGTCTCCCACATTCATTAG	/56-FAM/ACGACGGCG/ZEN/GTCTCAGTGGTG/3IABKFQ/
COL7A1	attP		ACTB	GGCAAGCTTACATCGAGATCC	GGCAGTAGTGTCCTCAAGATG	/56-FAM/ACGACGGCG/ZEN/GTCTCAGTGGTG/3IABKFQ/
FANCA	attP		ACTB	GACGGTTTCGCCGGTTC	TCCTCGCCCTTGCTCAC	/56-FAM/ACCACCGCG/ZEN/GTCTCCGTCGT/3IABKFQ/
Smn1	attP		Tfrc	GGCAAGCTTACATCGAGATCC	CAAGCAGAAATCAGTTGCCATAC	/56-FAM/ACGACGGCG/ZEN/GTCTCAGTGGTG/3IABKFQ/
Figure 5c
AAVS1 (On-target)	attP		ACTB	GGCAAGCTTACATCGAGATCC	GCCCTCATCTGGCGATTT	/56-FAM/ACGACGGCG/ZEN/GTCTCAGTGGTG/3IABKFQ/
OT1	attP	Genome-binding probe	ACTB	GGGTATTCACACCAACACTCT	TCCTCGCCCTTGCTCAC	/56-FAM/ACAGAGTTG/ZEN/CTAACTTCAGATTCAGGG/3IABkFQ/
OT2	attP	Genome-binding probe	ACTB	CTTCAGCAGAAGCCCAGAG	TCCTCGCCCTTGCTCAC	/56-FAM/ACCTGCAGT/ZEN/ACCATCTGCAAGGTT/3IABkFQ/
Figure 6a
FANCA	attP		ACTB	GACGGTTTCGCCGGTTC	TCCTCGCCCTTGCTCAC	/56-FAM/ACCACCGCG/ZEN/GTCTCCGTCGT/3IABKFQ/
GBA1	attP		ACTB	GGCAAGCTTACATCGAGATCC	CCGGTCTCCCACATTCATTAG	/56-FAM/ACGACGGCG/ZEN/GTCTCAGTGGTG/3IABKFQ/
ALB	attP		ACTB	GTGACTGTAATTTTCTTTTGCG	CATCATGAAAATTTTACATCTCTTA	/56-FAM/ACCACCGCG/ZEN/GTCTCCGTCGT/3IABKFQ/
B2M	attP		ACTB	GGCAAGCTTACATCGAGATCC	CCAGGCCAGAAAGAGAGAGTA	/56-FAM/ACGACGGCG/ZEN/GTCTCAGTGGTG/3IABKFQ/
TRAC	attP		ACTB	GGCAAGCTTACATCGAGATCC	CAGACAGACTTGTCACTGGATTTA	/56-FAM/ACGACGGCG/ZEN/GTCTCAGTGGTG/3IABKFQ/
Smn1	attP		Tfrc	GGCAAGCTTACATCGAGATCC	CAAGCAGAAATCAGTTGCCATAC	/56-FAM/ACGACGGCG/ZEN/GTCTCAGTGGTG/3IABKFQ/
Figure 6d
COL7A1	attP		ACTB	AGCTATTTGCTGTGGGTAAGG	TGCCCACTGACGGGCAC	/56-FAM/ACCACCGCG/ZEN/GTCTCCGTCGT/3IABKFQ/
FANCA	attP		ACTB	GACGGTTTCGCCGGTTC	TGCCCACTGACGGGCAC	/56-FAM/ACCACCGCG/ZEN/GTCTCCGTCGT/3IABKFQ/
Extended Data Fig 4d
Rosa26	attB		Tfrc	GGCAAGCTTACATCGAGATCC	AGTTTCTATCCCTGACCCTTAATC	/56-FAM/ACCACCGCG/ZEN/GTCTCCGTCGT/3IABKFQ/
Extended Data Fig 5
AAVS1	attP		ACTB	GGCAAGCTTACATCGAGATCC	GCCCTCATCTGGCGATTT	/56-FAM/ACGACGGCG/ZEN/GTCTCAGTGGTG/3IABKFQ/
CCR5	attB		ACTB	GCCAGGACGGTCACCTTTG	TCCTCGCCCTTGCTCAC	/56-FAM/ACGACGGCG/ZEN/GTCTCAGTGGTG/3IABKFQ/
ACTB	attB		GAPDH	GGCAAGCTTACATCGAGATCC	CCACCCAGCCAGCTCCC	/56-FAM/ACCACCGCG/ZEN/GTCTCCGTCGT/3IABKFQ/
Extended Data Fig 6b
AAVS1	attP		ACTB	GGCAAGCTTACATCGAGATCC	GCCCTCATCTGGCGATTT	/56-FAM/ACGACGGCG/ZEN/GTCTCAGTGGTG/3IABKFQ/
CCR5	attB		ACTB	GCCAGGACGGTCACCTTTG	TCCTCGCCCTTGCTCAC	/56-FAM/ACGACGGCG/ZEN/GTCTCAGTGGTG/3IABKFQ/
Extended Data Fig 8d
CCR5 (On-target)	attB		ACTB	GCCAGGACGGTCACCTTTG	TCCTCGCCCTTGCTCAC	/56-FAM/ACGACGGCG/ZEN/GTCTCAGTGGTG/3IABKFQ/
OT1	attB	Genome-binding probe	ACTB	CAGTTTCCAAACAATATGTCCCAAA	TCCTCGCCCTTGCTCAC	/56-FAM/TGAGTGGGT/ZEN/TGTGTATACATCTGC/3IABkFQ/
OT2	attB	Genome-binding probe	ACTB	TTGCTGCACCACTGTATGT	TCCTCGCCCTTGCTCAC	/56-FAM/TTGCCTACT/ZEN/CTGCTTAGACCCTGG/3IABkFQ/
OT3	attB	Genome-donor junction probe	ACTB	GCCTGGGAAACAAGAGTGAA	TCCTCGCCCTTGCTCAC	/56-FAM/TCTACTGCT/ZEN/GAGGTCTCAGTGGTGT/3IABkFQ/
OT4	attB	Genome-donor junction probe	ACTB	CAGGGTCACCCGTACCT	TCCTCGCCCTTGCTCAC	/56-FAM/TTCAGCCTC/ZEN/TGCCGTCTCAGTG/3IABkFQ/
OT5	attB	Genome-binding probe	ACTB	GTCATGTTCTTCCACCCTTGA	TCCTCGCCCTTGCTCAC	/56-FAM/CCAAACCAT/ZEN/CCAGAACCAGCCAAA/3IABkFQ/
Extended Data Fig 9a
ALB	attB		ACTB	GTGACTGTAATTTTCTTTTGCG	CATCATGAAAATTTTACATCTCTTA	/56-FAM/ACGACGGCG/ZEN/GTCTCAGTGGTG/3IABKFQ/
Extended Data Fig 9b
AAVS1	attP		ACTB	GGCAAGCTTACATCGAGATCC	GCCCTCATCTGGCGATTT	/56-FAM/ACGACGGCG/ZEN/GTCTCAGTGGTG/3IABKFQ/
Extended Data Fig 10
LMNB1	attB	DNA donor binding probe	ACTB	TCCTTATCACGGTCCCGCTCG	GAACTCCACGCCGTTCA	/56-FAM/CCATGAAGA/ZEN/TCGAGTGCCGCATCA/3IABKFQ/
NOLC1	attB	DNA donor binding probe	ACTB	CGTCGACAACGGTAGTG	GAACTCCACGCCGTTCA	/56-FAM/CCATGAAGA/ZEN/TCGAGTGCCGCATCA/3IABKFQ/
ACTB	attB	pegRNA plasmid binding probe	GAPDH	CCCGGCTTCCTTTGTCC	GAACTCCACGCCGTTCA	/56-FAM/CCGGCTTGT/ZEN/CGACGACGGCG/3IABKFQ/
LMNB1	attB	Genome-donor junction probe	ACTB	TCCTTATCACGGTCCCGCTCG	GAACTCCACGCCGTTCA	/56-FAM/ACGACGGCG/ZEN/GTCTCAGTGGTG/3IABKFQ/
NOLC1	attB	Genome-donor junction probe	ACTB	CGTCGACAACGGTAGTG	GAACTCCACGCCGTTCA	/56-FAM/ACGACGGCG/ZEN/GTCTCAGTGGTG/3IABKFQ/
ACTB	attB	Genome-donor junction probe	GAPDH	CCCGGCTTCCTTTGTCC	GAACTCCACGCCGTTCA	/56-FAM/ACGACGGCG/ZEN/GTCTCAGTGGTG/3IABKFQ/
Supplementary Note 3e
AAVS1 (On-target)	attP		ACTB	GGCAAGCTTACATCGAGATCC	GCCCTCATCTGGCGATTT	/56-FAM/ACGACGGCG/ZEN/GTCTCAGTGGTG/3IABKFQ/
R_OT1	attP	Genome-binding probe	ACTB	AGACGGTGAGAGTGAATCCT	TCCTCGCCCTTGCTCAC	/56-FAM/TCTTACACC/ZEN/ATCCTTGCAGCCAGC/3IABkFQ/
R_OT2	attP	Genome-binding probe	ACTB	GCAAAGGTGGTCATGTGATCT	TCCTCGCCCTTGCTCAC	/56-FAM/AGAGTCATC/ZEN/CTTTGGTATCTGTGTGGG/3IABkFQ/
R_OT3	attP	Genome-binding probe	ACTB	ACTCTGATGGACACTGAGGA	TCCTCGCCCTTGCTCAC	/56-FAM/AGTGCAGTG/ZEN/CATAGATGCTCCACA/3IABkFQ/
R_OT4	attP	Genome-binding probe	ACTB	AGATTTGGGTAGAAGCATGGG	TCCTCGCCCTTGCTCAC	/56-FAM/AGGTGGGAG/ZEN/ATGGTAGTGGTCCT/3IABkFQ/
R_OT5	attP	Genome-donor junction probe	ACTB	GGAAACTTCCTCCACTGAAGTC	TCCTCGCCCTTGCTCAC	/56-FAM/ACCGCCAGG/ZEN/TTTGTCTGGTCAA/3IABkFQ/
R_OT6	attP	Genome-donor junction probe	ACTB	TGGTGACCAAGACTCAACAG	TCCTCGCCCTTGCTCAC	/56-FAM/AAAGCTTCG/ZEN/GGTGAAGGCCCA/3IABkFQ/
