# Supplementary material for: Efficient site-specific integration of large genes in mammalian cells via continuously evolved recombinases and prime editing
Source: Nat Biomed Eng. 2024 Jun 10;9(1):22–39. doi: 10.1038/s41551-024-01227-1 (PMC11754103; doi:10.1038/s41551-024-01227-1)
Supplement: Supplementary file 5 — Source data. [file 41551_2024_1227_MOESM5_ESM.xlsx]

## Sheet: Figure 1 and ED Figure 1
Figure 1d: *Average titer across four lagoons*
	Phage titers (PFU/mL)
Passage Number	Circuit 1.1	Circuit 1.2	Circuit 1.3	Circuit 1.4	Circuit 2.1	Circuit 2.2	Dilution Rate
0	1000000	1000000	1000000	1000000	1000000	1000000	-
1	1.21385e+06	2.69875e+06	530325	1.93993e+06	1.00353e+06	4.60913e+06	50
2	5.05096e+08	1.78614e+09	1.21555e+08	4.68258e+08	2.80571e+08	3.30949e+09	50
3	7.33326e+07	2.54902e+08	9.10034e+06	2.6731e+07	2.97614e+07	5.23494e+08	50
4	1.98945e+09	6.11345e+09	4.6957e+07	3.08608e+08	4.43957e+08	9.43051e+09	50
5	5.332e+08	2.48596e+09	6.83408e+06	1.83939e+07	1.28645e+08	3.42388e+09	200
6	6.94945e+09	2.45794e+10	1.03041e+07	1.75715e+08	1.2771e+09	1.37217e+10	5000
ED Figure 1
	Phage titers (PFU/mL)
	Circuit 1.1				Circuit 1.2				Circuit 1.3				Circuit 1.4				Circuit 2.1				Circuit 2.2
Passage Number	Lagoon 1	Lagoon 2	Lagoon 3	Lagoon 4	Lagoon 1	Lagoon 2	Lagoon 3	Lagoon 4	Lagoon 1	Lagoon 2	Lagoon 3	Lagoon 4	Lagoon 1	Lagoon 2	Lagoon 3	Lagoon 4	Lagoon 1	Lagoon 2	Lagoon 3	Lagoon 4	Lagoon 1	Lagoon 2	Lagoon 3	Lagoon 4	Dilution Rate
0	1000000	1000000	1000000	1000000	1000000	1000000	1000000	1000000	1000000	1000000	1000000	1000000	1000000	1000000	1000000	1000000	1000000	1000000	1000000	1000000	1000000	1000000	1000000	1000000	-
1	1.14492e+06	937617	1.30821e+06	1.54592e+06	2.47969e+06	4.86222e+06	2.12665e+06	2.06883e+06	607979	566544	544723	421570	1.62975e+06	2.18772e+06	2.2067e+06	1.80008e+06	988697	871661	859288	1.36955e+06	4.54392e+06	4.4041e+06	5.59819e+06	4.02849e+06	50
2	6.10548e+08	5.14412e+08	3.59572e+08	5.76343e+08	2.59229e+09	2.28112e+09	1.24121e+09	1.38672e+09	2.03061e+08	7.6311e+07	2.65186e+08	5.31278e+07	4.47985e+08	8.63252e+08	3.53108e+08	3.52072e+08	2.60957e+08	2.55588e+08	2.16916e+08	4.28323e+08	3.25976e+09	2.97925e+09	4.62927e+09	2.66832e+09	50
3	1.17502e+08	7.33558e+07	4.89401e+07	6.85554e+07	3.31357e+08	2.19018e+08	2.80554e+08	2.07349e+08	1.64798e+07	4.86799e+06	2.52458e+07	3.38641e+06	2.25628e+07	3.33264e+07	2.27325e+07	2.98697e+07	3.52671e+07	2.55257e+07	2.26782e+07	3.84288e+07	5.62714e+08	4.67757e+08	7.53426e+08	3.78703e+08	50
4	3.27347e+09	2.95819e+09	1.04876e+09	1.54249e+09	7.07765e+09	6.54051e+09	7.72105e+09	3.90811e+09	1.19491e+08	1.06184e+07	5.04318e+08	7.59807e+06	2.32066e+08	3.09407e+08	2.72888e+08	4.62916e+08	5.86311e+08	4.07272e+08	2.8395e+08	5.72939e+08	1.7421e+10	8.20984e+09	8.33191e+09	6.63727e+09	50
5	9.06104e+08	1.01873e+09	1.76801e+08	4.95264e+08	2.86845e+09	2.64756e+09	2.72765e+09	1.84373e+09	1.14582e+07	1.44493e+06	5.69158e+07	2.31486e+06	1.01357e+07	1.43808e+07	1.55809e+07	5.04038e+07	1.73647e+08	8.81996e+07	7.38992e+07	2.41986e+08	3.36424e+09	3.41891e+09	3.32492e+09	3.59349e+09	200
6	1.06292e+10	1.16267e+10	2.85567e+09	6.60903e+09	2.90295e+10	2.3161e+10	2.20269e+10	2.46453e+10	3.16934e+07	1.33457e+06	2.98035e+08	894251	9.48804e+07	1.38871e+08	9.8317e+07	7.35893e+08	1.15653e+09	1.7456e+09	4.93e+08	2.67273e+09	1.58681e+10	1.10718e+10	1.09869e+10	1.8366e+10	5000

## Sheet: Figure 2
Figure 2b and 2c: *Note: Magenta shaded: Figure 2; Blue shaded: Figure 2c*
Table: Integration efficiencies and fold-change in integration efficiencies compared to WT Bxb1 for 39 evolved variants
		% Integration (Absolute efficiencies)						Fold change in % integration compared to WT Bxb1
Variant	Genotype	AAVS1			CCR5			AAVS1			CCR5
dead Bxb1	S10A, Y154C	0.0920184	0.0893906	0.11786	0.157324	0.148596	0.146941	0.00481198	0.00481939	0.00673403	0.0139201	0.0118818	0.0109696
WT Bxb1	wild-type	19.1228	18.5481	17.5021	11.3019	12.5062	13.3953	1	1	1	1	1	1
1	S157G+G209V+V368A	24.6386	17.2199	19.2034	9.85664	11.1195	10.0746	1.28844	0.928393	1.0972	0.872125	0.889118	0.752096
2	A449V	22.684	16.4918	20.3651	12.3153	11.3928	11.3521	1.18623	0.889134	1.16358	1.08967	0.910972	0.847466
3	V5I+T116P+S157G+G209V+T453A	25.9729	18.5151	19.7781	11.6794	15.2238	12.3697	1.35822	0.998222	1.13004	1.03341	1.2173	0.923437
4	R183L	23.7325	20.8173	24.1885	11.2224	11.2636	12.6732	1.24106	1.12234	1.38204	0.992968	0.900641	0.946092
5	V5I+R207Q+T435A+L462M	25.7976	24.4155	27.1508	10.1094	13.2672	13.5822	1.34905	1.31634	1.55129	0.894485	1.06085	1.01395
6	E20Q+E69D+A291T+A343T	27.3315	18.7576	21.7726	16.5424	19.5629	18.9967	1.42926	1.01129	1.244	1.46369	1.56426	1.41816
7	D51N	28.0879	25.3247	28.5575	16.9473	15.727	13.3312	1.46882	1.36535	1.63166	1.49952	1.25753	0.995215
8	V40I	27.9838	28.8966	30.1779	14.8869	15.0455	13.3261	1.46337	1.55792	1.72424	1.31721	1.20304	0.994834
9	E24K+A261V	31.414	21.2929	31.6297	16.4452	18.3503	18.2337	1.64275	1.14798	1.8072	1.45509	1.46729	1.3612
10	V5I+P197T+R494Q	32.0795	23.5354	29.7963	12.0987	18.0802	18.0241	1.67755	1.26888	1.70244	1.0705	1.4457	1.34555
11	N60S	30.5165	24.4502	30.4847	18.2235	19.1872	17.2823	1.59582	1.3182	1.74177	1.61243	1.53422	1.29018
12	D73G	29.2826	31.829	30.8259	15.3945	15.0863	15.699	1.5313	1.71603	1.76127	1.36212	1.20631	1.17198
13	V5I+L29F+A124S+R287P	28.772	27.7209	25.6003	23.1264	24.5826	23.3511	1.50459	1.49454	1.4627	2.04624	1.96563	1.74323
14	Y78H	32.2529	33.4944	31.1481	19.1314	19.0485	18.861	1.68662	1.80581	1.77968	1.69277	1.52312	1.40803
15	V74M+M342V	37.947	30.359	44.7252	16.4603	21.4938	22.2545	1.98439	1.63677	2.55542	1.45642	1.71865	1.66136
16	E229K	41.7693	37.3966	43.9664	23.846	21.7902	19.9692	2.18427	2.01619	2.51207	2.10992	1.74235	1.49076
17	Q70P+T84S	44.1335	25.8238	40.5963	23.7715	28.6247	26.9587	2.3079	1.39226	2.31951	2.10333	2.28884	2.01254
18	E20K+D51N+E68K	45.9762	35.7713	33.9537	26.3042	27.2638	26.1037	2.40426	1.92857	1.93998	2.32742	2.18002	1.94872
19	E273K	48.5935	36.9255	40.9709	19.8716	25.4629	24.2583	2.54113	1.9908	2.34091	1.75826	2.03602	1.81095
20	H100Y	46.5834	43.3621	42.1253	18.629	22.9141	21.8259	2.43602	2.33782	2.40687	1.64831	1.83222	1.62937
21	E20Q	41.5061	38.0621	38.3256	27.8205	29.4847	28.599	2.1705	2.05208	2.18977	2.46158	2.3576	2.135
22	D45G	40.4572	38.7998	39.9204	25.9636	29.4698	28.8619	2.11566	2.09184	2.2809	2.29728	2.35642	2.15463
23	L29F+R183L+K333N	45.6486	38.0738	41.3292	30.4205	28.4683	27.9959	2.38713	2.0527	2.36139	2.69163	2.27634	2.08998
24	D14N	50.8535	30.115	43.2558	28.7519	32.2332	32.3687	2.65932	1.62361	2.47147	2.544	2.57738	2.41642
25	D14N+E273D	48.1895	44.4684	38.6544	33.6028	33.9647	30.8194	2.52001	2.39746	2.20856	2.97321	2.71583	2.30076
26	W35L	47.3375	47.6163	48.1036	28.5583	26.1891	27.3423	2.47545	2.56718	2.74845	2.52687	2.09409	2.04118
27	D51Y	45.1361	46.8692	45.6713	30.0454	30.2568	29.4128	2.36033	2.5269	2.60948	2.65844	2.41935	2.19575
28	D51E	50.6956	46.3936	42.907	33.269	28.3849	29.6653	2.65106	2.50126	2.45154	2.94367	2.26967	2.2146
29	V50I+I87V+R208S+V375I	50.1431	38.2484	46.48	28.8361	31.9399	31.6888	2.62217	2.06212	2.65568	2.55144	2.55392	2.36566
30	D51E+V375I	52.8742	36.0783	43.504	24.0511	31.9407	36.0771	2.76499	1.94512	2.48565	2.12807	2.55399	2.69326
31	V5I+D14N+R207Q	45.7304	45.7532	51.864	30.238	26.6541	34.3479	2.39141	2.46673	2.9633	2.67549	2.13127	2.56417
32	E20Q+E361D	48.4366	44.8496	49.2078	33.6591	33.3002	31.73	2.53293	2.41801	2.81154	2.97819	2.66269	2.36874
33	D14N+E483K	54.0852	53.3691	39.1011	33.2975	36.0259	33.7831	2.82831	2.87733	2.23408	2.94619	2.88064	2.52201
34	D14N+E267D	52.4038	46.8559	54.2862	29.8712	30.4684	32.2815	2.74039	2.52618	3.10169	2.64303	2.43626	2.40991
35	I87V+E361D	52.9427	35.051	54.3211	26.3594	38.3822	34.6708	2.76857	1.88973	3.10369	2.3323	3.06905	2.58828
36	A49T+S86T+T116P	51.5884	44.6391	53.6495	30.6983	37.0607	32.7683	2.69774	2.40667	3.06532	2.71621	2.96338	2.44625
37	V74A	53.8401	45.01	50.5241	28.239	38.9459	33.037	2.8155	2.42666	2.88675	2.49862	3.11413	2.46631
38	Y78N	48.1425	49.141	48.8556	40.499	36.8913	38.4746	2.51755	2.64938	2.79142	3.58339	2.94984	2.87224
39	L29F	51.6173	54.2968	48.7487	33.6477	33.1243	38.557	2.69926	2.92735	2.78531	2.97718	2.64863	2.87839
40	V105I	58.2343	63.4143	59.884	42.2278	33.9116	40.0064	3.04529	3.41891	3.42153	3.73636	2.71158	2.9866

## Sheet: Figure 3
Figure 3a
	% Integration
Bxb1 variant	AAVS1			CCR5
WT Bxb1	8.50174	8.83943	10.6223	4.80782	5.12553	6.4872
A49T+S86T+T116P	19.8223	19.6152	21.0667	13.785	13.8397	13.837
L29F	20.8536	22.2134	23.6092	16.9023	15.6914	15.6863
D14N+E267D	19.4697	23.6049	23.5255	18.6822	19.3591	19.9435
V105I	21.0976	24.0603	29.0948	18.7293	18.1327	18.9267
Y78N	23.8406	24.0134	25.618	19.6872	18.799	19.3943
V5I+D14N+R207Q	22.0361	24.9924	27.5452	18.1405	22.3017	22.453
I87V+E361D	23.9939	25.0616	27.1635	20.4967	20.1379	20.8161
D14N+E483K	20.4891	23.745	26.5327	21.4341	21.7096	23.8992
E20Q+E361D	21.8304	25.9636	28.7178	19.5166	22.0353	23.1902
V74A	25.3966	25.5087	27.626	21.1383	20.7801	21.7178
dead Bxb1	0.00907561	0.0337007	0	0.0185918	0.0179743	0.00942076
Figure 3b
	% Integration
Loci	PASSIGE			evoPASSIGE			eePASSIGE
AAVS1	11.4894	15.1821	12.995	26.8942	27.5038	27.829	33.4809	38.2475	36.4093
CCR5	10.041	9.9265	9.83396	23.1219	21.0089	21.0203	25.7886	26.8649	27.4128
Rosa26	3.84233	2.6954	3.19737	9.71747	8.77592	9.99947	20.7952	19.4475	19.206
Figure 3c
	% Integration
	PASSIGE						evoPASSIGE						eePASSIGE
Loci	attP in genome			attB in genome			attP in genome			attB in genome			attP in genome			attB in genome
AAVS1	11.4894	15.1821	12.995	10.1227	11.7272	11.248	26.8942	27.5038	27.829	18.9971	20.8795	19.8513	33.4809	38.2475	36.4093	22.3541	20.5258	20.9809
CCR5	2.66691	2.52456	2.25206	10.041	9.9265	9.83396	9.95847	10.0884	10.6076	21.7368	21.9693	20.694	13.078	16.599	14.8739	25.7886	26.8649	27.4128
ACTB	12.6735	15.3383	14.4591	12.8602	15.307	13.8501	30.9084	26.1641	26.1152	21.7368	21.9693	20.694	29.741	36.2634	32.2684	16.7186	17.7609	17.6892
Rosa26	2.11219	1.51201	1.85173	3.84233	2.6954	3.19737	8.25246	7.06914	6.79642	9.71747	8.77592	9.99947	15.4593	16.1495	15.6827	20.7952	19.4475	19.206
Figure 3d : *Note: Blue shaded: data plotted*
	% Integration (Absolute values)												Fold-change in % integration compared to PASTE
Integration Platform	AAVS1			CCR5			ACTB			Rosa26			AAVS1			CCR5			ACTB			Rosa26
PASTE	8.6865	8.29722	7.28453	4.10611	3.95002	2.99282	8.62908	8.96911	7.87921	0.782078	0.652552	1.12506
PASSIGE	11.4894	15.1821	12.995	10.041	9.9265	9.83396	12.6735	15.3383	14.4591	3.84233	2.6954	3.19737	1.32267	1.82978	1.78392	2.44539	2.51303	3.28585	1.4687	1.71013	1.83509	4.91298	4.13055	2.84195
evoPASSIGE	26.8942	27.5038	27.829	23.1219	21.0089	21.0203	30.9084	26.1641	26.1152	9.71747	8.77592	9.99947	3.0961	3.31482	3.82029	5.63111	5.31869	7.02359	3.58189	2.91713	3.31444	12.4252	13.4486	8.88792
eePASSIGE	33.4809	38.2475	36.4093	25.7886	26.8649	27.4128	29.741	36.2634	32.2684	20.7952	19.4475	19.206	3.85436	4.60968	4.99817	6.28055	6.80121	9.15952	3.44661	4.04315	4.09538	26.5897	29.8022	17.071
Figure 3e
	% Integration
	AAVS1									CCR5
Integration Platform	3.0 kB			5.6 kB			10.5 kB			1.7 kB			3.0 kB			5.6 kB			10.5 kB
PASSIGE	11.2542	13.0245	11.9506	9.45191	9.66925	8.33725	6.55057	7.44921	6.86791	16.625	18.2799	16.9729	15.5492	14.7159	13.5903	7.85129	8.36564	9.10121	9.04476	8.6222	10.4752
evoPASSIGE	27.4945	30.296	27.4158	29.4096	24.8474	26.8461	23.6272	24.3217	24.3027	28.0255	30.6696	30.9359	39.4666	38.2254	40.1529	29.5995	28.356	29.2943	32.1039	34.5069	31.6135
eePASSIGE	33.1231	33.3148	30.901	32.6327	29.3082	29.3659	25.2515	29.9749	25.7291	25.8525	26.8505	25.4838	33.3336	34.6936	33.6495	29.8831	31.3874	29.1474	35.0849	36.9678	33.5125
PASTE	11.8455	11.7582	9.97218	8.98656	8.84494	8.6229	5.45998	5.9122	5.12693	12.8891	13.7369	13.5644	14.875	14.569	15.4318	5.24453	5.70314	5.69023	6.1376	7.25529	6.02778

## Sheet: Figure 4
Figure 4a and 4d: *Note: Integration efficiencies for all loci except AAVS1, CCR5, ACTB, and Rosa26 plotted for Figure 4a; Blue shaded: Data in Figure 4d *
	% Integration
	attP in genome												attB in genome
Locus	PASSIGE			evoPASSIGE			eePASSIGE			PASTE			PASSIGE			evoPASSIGE			eePASSIGE			PASTE
GBA1	7.94873	10.0807	9.24936	18.5098	21.6058	19.8551	21.4196	24.6867	24.3752	2.32427	2.43129	1.86961	13.9998	12.8342	11.1147	20.3976	21.2255	21.2587	18.8713	22.6434	21.9404	6.25582	5.97205	5.59043
COL7A1	4.5731	5.77644	2.11242	18.6409	17.6381	17.3496	23.8473	29.9618	25.6283	1.35335	1.69142	1.00707	9.24191	11.8747	8.82069	22.1046	21.6289	22.4596	22.4576	24.6404	23.9143	2.46176	2.30059	1.99872
FANCA	15.9514	16.3021	14.4039	29.4124	29.176	26.1499	35.4754	34.3481	33.8784	7.15353	7.17801	6.90026	17.9773	19.0715	21.1535	31.0382	30.0701	29.9719	27.552	33.1607	31.5443	10.6614	13.0513	11.5565
mSmn1	2.91619	2.1305	2.9348	7.80706	7.50661	7.59255	20.8872	19.2031	20.9673	0.521354	0.454474	0.582803	1.80746	1.65609	1.73914	5.87321	6.20464	5.98799	14.2487	13.6284	13.5677	0.587236	0.588225	0.628431
ALB	2.43901	3.19145	2.46221	9.16477	10.6029	9.44035	15.0597	19.5896	17.088	0.845553	1.23684	0.877007	7.54258	7.41974	6.75326	14.3033	13.0316	12.9345	21.459	20.0742	23.2738	2.27837	2.01509	1.80955
B2M	7.059	9.33855	9.00377	18.0945	18.6512	18.0061	19.8299	22.3045	22.4355	5.08383	5.62526	4.83291	9.67117	14.6481	11.3107	21.9374	20.0065	20.5964	19.2125	22.361	20.1464	8.41699	10.452	7.70372
TRAC	2.08109	2.25176	2.18687	9.59044	10.1859	10.2109	15.2761	20.9545	16.2589	1.12707	0.968841	0.925431	3.92826	3.81826	3.75971	12.5229	12.4987	14.175	19.1484	20.4087	19.8175	1.10708	1.0986	1.36548
CFTR	1.20091	1.57209	1.74898	1.82115	1.89021	1.54528	4.2857	5.69652	4.77386	0.153462	0.15385	0.170637	8.56949	6.71008	5.85806	20.2783	21.6339	19.6352	23.3188	26.7962	26.1585	1.61996	1.88858	1.54401
AAVS1	11.4894	15.1821	12.995	26.8942	27.5038	27.829	33.4809	38.2475	36.4093	8.6865	8.29722	7.28453	10.1227	11.7272	11.248	18.9971	20.8795	19.8513	22.3541	20.5258	20.9809	7.00987	8.36115	5.50567
ACTB	12.6735	15.3383	14.4591	30.9084	26.1641	26.1152	29.741	36.2634	32.2684	8.62908	8.96911	7.87921	12.8602	15.307	13.8501	21.7368	21.9693	20.694	16.7186	17.7609	17.6892	9.05569	9.90355	8.76841
CCR5	2.66691	2.52456	2.25206	9.95847	10.0884	10.6076	13.078	16.599	14.8739	1.11084	0.782197	1.04144	10.041	9.9265	9.83396	23.1219	21.0089	21.0203	25.7886	26.8649	27.4128	4.10611	3.95002	2.99282
Rosa26	2.11219	1.51201	1.85173	8.25246	7.06914	6.79642	15.4593	16.1495	15.6827	0.20071	0.149235	0.159111	3.84233	2.6954	3.19737	9.71747	8.77592	9.99947	20.7952	19.4475	19.206	0.782078	0.652552	1.12506
Figure 4b and 4c: *Note: Magenta shaded: Figure 4b; Blue shaded: Figure 4c*
	% Integration
	Fold- change in integration efficiencies compared to PASSIGE (Figure 4b)												Fold- change in integration efficiencies compared to PASTE (Figure 4c)
	attP in genome						attB in genome						attP in genome									attB in genome
Locus	evoPASSIGE			eePASSIGE			evoPASSIGE			eePASSIGE			PASSIGE			evoPASSIGE			eePASSIGE			PASSIGE			evoPASSIGE			eePASSIGE
GBA1	2.32864	2.14327	2.14664	2.69473	2.4489	2.63533	1.45699	1.65382	1.91267	1.34797	1.7643	1.97401	3.41988	4.14625	4.94722	7.96368	8.88654	10.6199	9.21563	10.1538	13.0376	2.23789	2.14905	1.98816	3.26059	3.55414	3.8027	3.01659	3.79157	3.92464
COL7A1	4.0762	3.05345	8.21313	5.2147	5.1869	12.1322	2.39177	1.82143	2.54624	2.42997	2.07503	2.71116	3.37909	3.41514	2.0976	13.7738	10.4279	17.2279	17.6209	17.714	25.4485	3.75418	5.16158	4.41316	8.97915	9.40146	11.237	9.12255	10.7104	11.9648
FANCA	1.84387	1.78972	1.81547	2.22396	2.10698	2.35202	1.72652	1.57671	1.41688	1.5326	1.73876	1.49121	2.22987	2.27111	2.08745	4.1116	4.06464	3.7897	4.95914	4.78519	4.90973	1.68621	1.46127	1.83044	2.91127	2.30399	2.59351	2.58428	2.54079	2.72957
mSmn1	2.67715	3.52341	2.58707	7.16249	9.01342	7.14439	3.24943	3.74656	3.44308	7.8833	8.22925	7.8014	5.59349	4.68783	5.03567	14.9746	16.5171	13.0276	40.0633	42.2534	35.9767	3.07791	2.81541	2.76743	10.0015	10.5481	9.52848	24.2641	23.1687	21.5898
ALB	3.75758	3.32229	3.83409	6.17452	6.13817	6.94007	1.89634	1.75634	1.91529	2.84505	2.70551	3.4463	2.88452	2.58033	2.80752	10.8388	8.57261	10.7643	17.8105	15.8385	19.4844	3.31052	3.68208	3.73201	6.27786	6.46701	7.14789	9.41859	9.96192	12.8616
B2M	2.56332	1.99722	1.99984	2.80916	2.38843	2.49179	2.26833	1.36581	1.82097	1.98658	1.52654	1.78119	1.38852	1.66011	1.86301	3.55922	3.31561	3.72573	3.90057	3.96505	4.64222	1.14901	1.40147	1.46821	2.60633	1.91414	2.67356	2.28259	2.1394	2.61516
TRAC	4.60839	4.52354	4.6692	7.34043	9.30584	7.43479	3.18789	3.27342	3.77023	4.87452	5.34504	5.27102	1.84645	2.32418	2.36308	8.50918	10.5135	11.0337	13.5538	21.6285	17.569	3.5483	3.47556	2.75339	11.3116	11.377	10.3809	17.2963	18.577	14.5132
CFTR	1.51647	1.20235	0.883536	3.56871	3.62353	2.72951	2.36634	3.22408	3.35182	2.72114	3.99342	4.46538	7.82546	10.2183	10.2497	11.8671	12.2861	9.05595	27.9267	37.0265	27.9766	5.28994	3.55298	3.79406	12.5178	11.4551	12.717	14.3947	14.1885	16.9419
AAVS1	2.34079	1.81159	2.14151	2.91408	2.51926	2.80179	1.87667	1.78043	1.76487	2.2083	1.75027	1.86529	1.32267	1.82978	1.78392	3.0961	3.31482	3.82029	3.85436	4.60968	4.99817	1.44407	1.40259	2.04299	2.71004	2.4972	3.60562	3.18895	2.4549	3.81077
ACTB	2.43882	1.7058	1.80614	2.34671	2.36423	2.23171	1.69024	1.43525	1.49414	1.30002	1.16032	1.27719	1.4687	1.71013	1.83509	3.58189	2.91713	3.31444	3.44661	4.04315	4.09538	1.42012	1.5456	1.57955	2.40035	2.21833	2.36007	1.84619	1.79339	2.01738
CCR5	3.73408	3.9961	4.71019	4.9038	6.57498	6.60455	2.30274	2.11645	2.13752	2.56832	2.70638	2.78756	2.4008	3.22753	2.16245	8.9648	12.8975	10.1855	11.7731	21.2209	14.282	2.44539	2.51303	3.28585	5.63111	5.31869	7.02359	6.28055	6.80121	9.15952
Rosa26	3.90706	4.67534	3.6703	7.31908	10.6808	8.46921	2.52905	3.25589	3.1274	5.41213	7.21507	6.0068	10.5236	10.1317	11.638	41.1163	47.3694	42.7149	77.0231	108.215	98.5647	4.91298	4.13055	2.84195	12.4252	13.4486	8.88792	26.5897	29.8022	17.071
Figure 4e
	% Recombination
Locus	WT Bxb1			evoBxb1			eeBxb1			PASTE
AAVS1	31.2658	25.224	24.7063	72.5191	64.4875	58.4425	79.4872	76.6247	70.3563	30.739	27.4574	30.2126
CCR5	15.9068	10.499	13.7788	65.8267	60.479	52.3593	77.4872	75.2532	71.5358	21.6501	13.9752	17.5643
B2M	27.8622	25.5935	20	75.4318	70.013	70.9335	85.1194	74.5817	78.6509	40.5993	28.9079	30.3474
CFTR	13.6009	11.3274	11.1982	53.277	43.7335	49.2951	63.5463	56.8035	54.2036	11.4108	14.1873	12.08
COL7A1	9.78576	7.8125	8.83375	48.6395	45.2308	42.087	68.3473	65.2963	61.9363	24.8848	16.5517	15.9269
GBA1	38.4207	34.6106	30.6355	82.8274	79.1549	74.3912	92.9758	89.1089	85.7903	35.6423	34.5711	34.0802
TRAC	10.8614	9.02461	9.93322	45.3423	41.0541	50.7114	70.7654	67.1338	63.5026	10.2421	7.97101	8.47176

## Sheet: Figure 5
Figure 5a
	% mCherry+ cells 14 days post-transfection
	deadBxb1			WT Bxb1			evoBxb1			eeBxb1
attP donor	1.17	0.45	0.83	0.5	0.23	0.65	1.47	0.28	1.73	9.74	7.5	9.06
attB donor	0.98	0.64	0.24	0.58	0.4	0.34	0	1.4	0.28	0.68	2.26	0.48
Figure 5b
	# of Reads
Genomic coordinate	WT Bxb1	PASTE	evoBxb1	eeBxb1
chr03 : 9447175-9447278	1	2	1	19
chr10 : 93074042-93074235				1
chr19 : 55117616-55117657	4		12	12
Figure 5c
	% Integration
	eblock Positive			PASSIGE			evoPASSIGE			eePASSIGE			PASTE			PASSIGE-deadBxb1
On-target				24.69	23.15	20.73	41.58	42.35	40.11	45.86	41.67	44.04	16.82	14.56	13.62	0	0	0
OT1	59.34	58.4	52.56	0.06	0.03	0.02	0.11	0	0.02	0.09	0.08	0.08	0	0	0.03	0	0	0
OT2	38.89	42.35	43.26	0	0	0	0	0.02	0	0.21	0.17	0.09	0	0	0	0	0	0

## Sheet: Figure 6
Figure 6a
	% Integration
Locus	PASSIGE			eePASSIGE			PASTE			no PEmax (+eeBxb1)
FANCA	18.7234	20.2941	18.6933	46.4877	44.1467	46.4494	7.98945	8.61025	7.82874	0.470663	0.407041	0.37787
GBA1	15.4617	19.3898	18.6914	30.1989	32.2333	30.0565	4.51604	5.28959	4.80158	0.176906	0.155287	0.15183
ALB	11.879	13.8855	9.66749	37.2205	38.1089	35.9155	3.05763	2.91402	3.13365	0.06587	0.020522	0.047111
B2M	13.3899	12.1855	12.9796	32.2775	32.798	29.3412	7.79572	6.87722	6.01161	0	0.065166	0.03206
TRAC	5.53027	7.24402	6.13226	22.7739	24.3461	22.5557	1.86113	2.29179	2.34512	0.116986	0.13709	0.186353
Smn1	5.96195	5.55795	5.56205	26.1347	24.3416	24.7665	1.18626	1.06588	1.33231	0	0	0
Figure 6b
	human F9 (ng/mL)
PASSIGE	0.49549	1.08358
evoPASSIGE	2.94047	5.02465
eePASSIGE	5.1353	8.58569
no PEmax (+eeBxb1)	0.080577	0.119062
Figure 6c
	% Integration
PASSIGE	0.323914	0.58	0.662009
eePASSIGE	2.74582	5.45	3.3318
Untreated	0.0510108	0	0.0249139
Figure 6d
	% Integration
	PASSIGE			eePASSIGE			no PEmax + eeBxb1
COL7A1	3.54617	2.1511	2.74269	30.5766	30.2955	28.402	0	0	0
FANCA	0.926997	1.37754	1.20687	19.4294	18.0303	17.7556	0.019581	0	0

## Sheet: ED Figure 2
ED Fig 2a
	Phage titers (PFU/mL)
Passage number	Lagoon 1	Lagoon 2	Lagoon 3	Lagoon 4	Lagoon 5	Lagoon 6	Lagoon 7	Lagoon 8	Dilution rate
0	1000000	1000000	1000000	1000000	1000000	1000000	1000000	1000000
1	404535	452551	383767	716537	607979	566544	544723	421570	50
2	1.87263e+07	6.6346e+07	4.37561e+07	3.03562e+08	2.03061e+08	7.6311e+07	2.65186e+08	5.31278e+07	50
3	1.81831e+06	4.84662e+06	1.78932e+06	2.89575e+07	1.64798e+07	4.86799e+06	2.52458e+07	3.38641e+06	50
4	2.58632e+06	3.49219e+07	8.36579e+06	1.04834e+09	1.19491e+08	1.06184e+07	5.04318e+08	7.59807e+06	100
5	561137	5.46133e+06	1.44231e+06	1.21533e+08	1.14582e+07	1.44493e+06	5.69158e+07	2.31486e+06	1000
6	97947.4	3.42532e+06	2.22991e+06	8.63291e+08	3.16934e+07	1.33457e+06	2.98035e+08	894251	5000
7	270504	9.64299e+06	6.26736e+06	5.98559e+09	5.25598e+08	129877	5.06399e+09	34475.5	50
8	2.08423e+07	2.62809e+09	1.38189e+09	5.75357e+08	1.09868e+09	1.19587e+08	8.14977e+08	4.85176e+07	50
9	4.83567e+07	1.38522e+09	1.17996e+09	1.0935e+09	1.21245e+09	7.11083e+08	8.29564e+08	7.58953e+08	1000
10	5.90539e+07	6.40823e+08	7.56071e+08	8.35882e+08	5.00742e+08	8.49668e+08	6.91148e+08	9.94137e+08	1000
ED Fig 2b
	Phage titers (PFU/mL)
Time (hours)	Lagoon 1	Lagoon 2	Lagoon 3	Lagoon 4	Flow rate (vol/hr)
0	100000000	300000000	100000000	50000000	0.5
12	100000000	200000000	100000000	100000000	0.5
24	100000000	300000000	700000000	800000000	1
48	100000000	100000000	300000000	100000000	1.5
72	10000000	1000000	4000000	800000	2
96	200000000	300000000	200000000	400000000	2.5
108	210000	320000	2000000	30000	3
132	17000000	20000000	100000000	21000000	3
ED Fig 2c
	Phage titers (PFU/mL)
	Lagoon 1	Lagoon 2	Lagoon 3	Lagoon 4	Lagoon 5	Lagoon 6	Lagoon 7	Lagoon 8	Lagoon 9	Lagoon 10	Dilution rate
1	2.354e+06	3.72795e+06	9.92733e+06	8.07855e+06	3.54694e+07	3.54056e+07	4.75734e+06	6.0236e+06	3.47624e+07	3.28033e+07	50
2	1.49525e+06	1.9997e+06	1.40217e+07	1.38148e+07	5.24831e+07	4.21789e+07	1.48044e+07	2.14646e+07	4.74142e+07	4.28336e+07	50
3	3.31615e+06	3.80767e+06	5.42883e+07	7.51007e+07	1.67109e+08	1.99974e+08	1.17625e+08	1.54302e+08	1.88644e+08	1.54485e+08	50
4	2.77901e+07	3.83476e+07	2.15584e+08	1.97265e+08	2.44661e+08	2.2815e+08	4.49982e+08	7.44936e+08	2.57394e+08	2.41244e+08	50
5	3.32067e+08	2.3862e+08	3.50578e+08	5.14507e+08	2.38341e+08	2.93873e+08	2.22858e+08	2.59041e+08	3.77338e+08	3.80917e+08	500
6	3.96967e+08	8.04582e+08	7.04016e+08	9.06543e+08	6.587e+08	5.74003e+08	1.4384e+09	8.00256e+08	6.64089e+08	5.90191e+08	1000

## Sheet: ED Figure 4
ED Fig 4b
	AAVS1, attP installation
	% att installation			% Indels
50 (FL)	87.5295	89.7588	84.6792	5.0275	4.50578	4.96956
38	84.2875	86.7644	81.109	4.77588	5.30437	5.87167
28	87.3612	87.9043	84.8297	6.40238	6.47018	6.19206
18	78.2838	75.8197	74.3432	14.4851	16.0848	14.2278
8	41.2944	46.0535	41.1159	39.3419	40.5098	38.0962
	CCR5, attB installation
	% att installation			% Indels
38 (FL)	73.8642	73.2112	75.1848	7.82871	8.85498	8.10815
28	66.232	68.4695	65.3404	10.2193	10.9116	10.1243
20	69.4677	68.9465	67.0317	11.3443	12.3305	12.1102
12	57.2553	58.9034	57.0116	20.0225	18.0768	18.2993
ED Fig 4c: *Note: Blue shaded: Data plotted*
	% Integration						Fold-change in integration efficiency compared to WT Bxb1
Variant	AAVS1			CCR5			AAVS1			CCR5
WT Bxb1	21.7883	22.0604	20.3733	12.8013	12.9479	12.2176	1	1	1	1	1	1
V74A	53.8401	45.01	50.5241	28.239	38.9459	33.037	2.47105	2.04031	2.47993	2.20596	3.00789	2.70405
V105I	58.2343	63.4143	59.884	42.2278	33.9116	40.0064	2.67273	2.87458	2.93934	3.29872	2.61908	3.27448
D14N+R207Q+T453A	35.2211	35.2294	29.0692	23.8757	22.2847	23.4473	1.61651	1.59695	1.42683	1.8651	1.7211	1.91913
D14N+A261V+T453A	35.7333	40.2421	33.7787	24.0099	23.0927	22.0619	1.64002	1.82418	1.65799	1.87559	1.78351	1.80574
D14N+A261V+V375I	36.8743	45.1149	39.4601	23.8023	22.1637	23.8143	1.69239	2.04506	1.93686	1.85937	1.71175	1.94918
D14N+R207Q+V375I	36.3175	42.4991	36.287	23.2784	25.195	26.0491	1.66683	1.92649	1.78111	1.81845	1.94587	2.13209
D14N+E361G+V375I	44.4352	45.0777	34.5903	26.2813	26.2216	25.4413	2.0394	2.04338	1.69783	2.05303	2.02516	2.08235
V105I+A261V+T453A	44.1168	48.0455	44.2919	29.2967	29.209	29.2208	2.02479	2.17791	2.17402	2.28858	2.25588	2.39169
V105I+R207Q+T453A	40.4504	51.1448	43.8819	30.8885	28.051	29.5635	1.85652	2.3184	2.1539	2.41292	2.16645	2.41974
V74A+A261V+T453A	46.7487	48.7565	40.6152	30.1015	30.1033	31.1876	2.14558	2.21014	1.99356	2.35145	2.32495	2.55267
V74A+R207Q+V375I	44.0404	49.6566	49.8383	31.208	27.2199	31.7189	2.02129	2.25094	2.44626	2.43789	2.10226	2.59616
V74A+R207Q+T453A	42.4839	45.2062	44.0902	31.0553	37.9017	30.5536	1.94985	2.0492	2.16412	2.42596	2.92724	2.50078
V105I+A261V+V375I	55.993	50.4957	43.3371	31.4687	29.5949	28.0759	2.56986	2.28898	2.12715	2.45825	2.28568	2.29798
V74A+A261V+V375I	45.2971	57.6862	42.6245	31.9098	32.4011	34.1289	2.07896	2.61492	2.09218	2.49271	2.50242	2.79342
V105I+R207Q+V375I	54.6152	53.963	52.5986	33.7902	31.3237	32.6934	2.50663	2.44615	2.58175	2.6396	2.4192	2.67592
D14N+E229K+V375I	49.4506	54.1016	52.0917	34.8777	33.1342	35.4172	2.26959	2.45243	2.55687	2.72455	2.55903	2.89886
D14N+E229K+T453A	55.5308	52.2666	50.7401	32.8898	34.3003	35.6123	2.54865	2.36925	2.49052	2.56926	2.64909	2.91483
V105I+E229K+T453A	46.878	52.4105	49.462	38.7523	30.3763	44.5245	2.15152	2.37578	2.42779	3.02722	2.34604	3.64428
V105I+E229K+V375I	54.6624	55.8305	48.0278	40.6194	39.423	44.6948	2.50879	2.5308	2.35739	3.17308	3.04474	3.65822
V74A+E229K+T453A	51.9296	59.0555	48.7475	44.3024	40.6955	41.6808	2.38337	2.67699	2.39272	3.46078	3.14301	3.41153
V74A+E229K+V375I	54.4713	63.2422	52.6168	42.2193	43.6941	44.2759	2.50002	2.86677	2.58264	3.29806	3.3746	3.62393
ED Fig 4d
PE variant	% Attachment site installation			% Indels			% Integration
PEmax	23.2197	24.5525	25.2208	18.5846	22.5049	20.9382	18.4167	17.3534	16.711
PE6b	33.778	36.9345	35.3562	27.2274	37.4171	27.7895	22.1053	18.7394	20.9467
PE6c	41.5694	44.7427	42.1091	24.929	28.0725	24.8574	26.9807	23.0566	23.7099
PE6d	40.6929	47.1172	37.8995	21.8776	32.7393	21.742	25.0983	22.0012	21.8581

## Sheet: ED Figure 5
ED Fig 5a
	% Integration
	PASSIGE						evoPASSIGE						eePASSIGE
	Original gRNA scaffold from PASSIGE			atgRNAv2 gRNA scaffold from PASTE			Original gRNA scaffold from PASSIGE			atgRNAv2 gRNA scaffold from PASTE			Original gRNA scaffold from PASSIGE			atgRNAv2 gRNA scaffold from PASTE
AAVS1	16.2506	14.5533	15.7841	17.0061	14.9297	15.6562	30.8492	27.41	28.9817	35.2472	31.9921	34.14	29.7371	29.7344	31.0063	37.346	35.7301	36.85
CCR5	11.7481	10.1381	11.3549	12.3897	11.4978	11.1136	25.7428	25.7474	26.0151	27.0943	27.9955	29.0145	24.6582	22.3643	22.5995	32.0656	28.1798	28.9761
ACTB	23.9435	19.6289	20.5721	22.2473	19.2412	19.2054	34.9005	32.7348	31.9408	29.7246	27.2254	26.5314	34.4042	32.5009	35.9082	27.776	25.4845	26.8596
ED Fig 5b
	% Integration
	PASSIGE						evoPASSIGE						eePASSIGE
	original SpCas9-SGGSx2-bpNLSSV40-SGGSx2 from PASSIGE			SpCas9-(XTEN-48)-MMLV from PASTE			original SpCas9-SGGSx2-bpNLSSV40-SGGSx2 from PASSIGE			SpCas9-(XTEN-48)-MMLV from PASTE			original SpCas9-SGGSx2-bpNLSSV40-SGGSx2 from PASSIGE			SpCas9-(XTEN-48)-MMLV from PASTE
AAVS1	16.5441	18.9151	15.5609	14.7952	15.4806	14.0256	39.7269	41.8101	38.6796	31.9111	33.1835	33.4392	42.5831	43.962	39.2287	33.9867	33.951	32.985
CCR5	12.3566	13.6491	12.6786	10.0067	10.0394	9.35615	36.5297	34.4232	35.4496	23.5899	26.5368	25.2279	34.6908	31.0894	35.0229	27.7053	30.0285	27.6151
ACTB	18.8174	18.8897	17.7892	14.1012	15.289	14.5497	29.9823	27.4964	28.3032	22.7903	21.82	23.7299	26.8989	25.7237	26.5589	21.56	21.6038	21.6775
ED Fig 5c
	% Integration
	PASSIGE						evoPASSIGE						eePASSIGE
	original PEmax-M-MLV RT from PASSIGE			PEmax-(XTEN-48)-MMLV from PASTE			original PEmax-M-MLV RT from PASSIGE			PEmax-(XTEN-48)-MMLV from PASTE			original PEmax-M-MLV RT from PASSIGE			PEmax-(XTEN-48)-MMLV from PASTE
AAVS1	16.5441	18.9151	15.5609	13.932	14.6877	12.2898	39.7269	41.8101	38.6796	29.0548	31.7868	29.2489	42.5831	43.962	39.2287	31.7368	34.2187	31.3012
CCR5	12.3566	13.6491	12.6786	10.183	10.124	10.5021	36.5297	34.4232	35.4496	26.4097	24.3836	24.4116	34.6908	31.0894	35.0229	26.1117	27.6937	27.2124
ACTB	18.8174	18.8897	17.7892	13.4002	14.287	13.3276	29.9823	27.4964	28.3032	17.7419	21.7297	21.9936	26.8989	25.7237	26.5589	19.0724	21.2161	19.6035
ED Fig 5d
	% Integration
	PASSIGE						evoPASSIGE						eePASSIGE
	Bxb1 delivered in trans with PE as reported in PASSIGE			Bxb1 delivered in cis with PE as reported in PASTE			Bxb1 delivered in trans with PE as reported in PASSIGE			Bxb1 delivered in cis with PE as reported in PASTE			Bxb1 delivered in trans with PE as reported in PASSIGE			Bxb1 delivered in cis with PE as reported in PASTE
AAVS1	16.5441	18.9151	15.5609	3.38079	3.39632	3.09151	39.7269	41.8101	38.6796	2.89806	3.02912	2.79692	42.5831	43.962	39.2287	5.68416	6.03425	5.29099
CCR5	12.3566	13.6491	12.6786	3.83891	4.61455	3.50464	36.5297	34.4232	35.4496	3.83669	3.49805	3.6285	34.6908	31.0894	35.0229	7.24421	7.56906	6.39988
ACTB	18.8174	18.8897	17.7892	9.15958	8.02886	8.92678	29.9823	27.4964	28.3032	5.68449	5.63786	5.43931	26.8989	25.7237	26.5589	9.18846	8.89273	8.61216
ED Fig 5e
	% Integration
	PASSIGE						evoPASSIGE						eePASSIGE
	original attP donor from PASSIGE			attP mutant donor from PASTE			original attP donor from PASSIGE			attP mutant donor from PASTE			original attP donor from PASSIGE			attP mutant donor from PASTE
CCR5	4.80782	5.12553	6.4872	1.97678	2.39486	2.28451	21.1383	20.7801	21.7178	16.2663	16.1515	18.5463	22.4645	23.0501	26.7706	23.2715	22.3561	22.7037
ED Fig 5f
	% Integration
	PASSIGE						evoPASSIGE						eePASSIGE
	Bxb1 variants in PASSIGE architecture			Bxb1 variants in PASTE architecture			Bxb1 variants in PASSIGE architecture			Bxb1 variants in PASTE architecture			Bxb1 variants in PASSIGE architecture			Bxb1 variants in PASTE architecture
AAVS1	16.5441	18.9151	15.5609	0.597204	0.543432	0.566471	39.7269	41.8101	38.6796	4.12764	3.95013	3.81725	42.5831	43.962	39.2287	11.5795	12.9869	11.8867
CCR5	12.3566	13.6491	12.6786	0.922877	0.863433	0.67801	36.5297	34.4232	35.4496	2.63957	2.42371	2.3256	34.6908	31.0894	35.0229	8.6247	9.4383	9.27526
ACTB	18.8174	18.8897	17.7892	0.522449	0.61056	0.55514	29.9823	27.4964	28.3032	5.52093	5.86378	5.66566	26.8989	25.7237	26.5589	17.1116	16.9921	17.9494

## Sheet: ED Figure 6
ED Fig 6b
	% Integration
	AAVS1						CCR5
	UMI-HTS			ddPCR			UMI-HTS			ddPCR
PASSIGE	25.3371	20.443	19.6634	24.5345	22.5998	21.3574	10.3905	6.76975	8.3966	11.5668	11.426	9.69609
PASSIGE	54.65	47.5878	42.915	43.2607	42.5962	43.615	38.9791	33.2784	27.7805	34.615	32.1791	30.3753
eePASSIGE	58.5408	55.4628	49.2308	45.7786	44.0643	44.3083	46.2661	37.3782	33.4865	37.3748	31.8664	32.1936
PASTE	20.7758	17.9597	19.5481	17.5035	14.8465	14.2189	9.91426	5.70704	6.78487	9.29073	6.92632	6.21805
no PEmax, +eeBxb1	0	0	0	0.419149	0.545525	0.466725	0	0.0938438	0	0.196819	0.0702781	0.021805
ED Fig 6c
	AAVS1, attP in genome
	% Integration			% Attachment site installation			%Indels			% WT amplicon
PASSIGE	25.3371	20.443	19.6634	55.7009	60.6028	59.9252	6.78382	6.86275	7.22967	12.1782	12.0915	13.1817
PASSIGE	54.65	47.5878	42.915	20.7095	26.2061	30.5162	8.82071	8.15962	7.43927	15.8198	18.0465	19.1296
eePASSIGE	58.5408	55.4628	49.2308	15.1073	16.9196	20.7427	7.12446	8.11836	8.06366	19.2275	19.4992	21.9629
PASTE	20.7758	17.9597	19.5481	46.8119	47.4496	45.1539	7.38576	7.28676	7.59659	25.0266	27.3039	27.7014
no PEmax, +eeBxb1	0	0	0	0.0662691	0	0	1.39165	0.585418	1.85714	98.5421	99.4146	98.1429
	CCR5, attB in genome
	% Integration			% Attachment site installation			%Indels			% WT amplicon
PASSIGE	10.3905	6.76975	8.3966	54.9305	57.71	52.542	6.59607	6.85332	6.34921	28.0609	28.5625	32.6662
PASSIGE	38.9791	33.2784	27.7805	20.2356	21.7463	25.2768	5.49738	5.7896	5.0313	35.288	39.1857	41.8873
eePASSIGE	46.2661	37.3782	33.4865	13.442	12.2917	13.3243	2.75991	3.84697	3.71158	37.1012	46.9035	48.2973
PASTE	9.91426	5.70704	6.78487	35.8789	35.13	31.844	3.19077	3.4266	4.86486	51.4469	55.2949	57.6359
no PEmax, +eeBxb1	0	0.0938438	0	0.888291	0.0563063	0.211376	0.753701	0.112613	0.153728	98.358	99.7372	99.6349
	B2M, attP in genome
	% Integration			% Attachment site installation			%Indels			% WT amplicon
PASSIGE	18.224	16.0903	12.9175	47.1836	46.7783	51.6701	8.05169	7.68111	10.6211	26.5408	29.4503	24.7912
PASSIGE	46.9976	37.8369	38.0738	15.3072	16.2058	15.6016	6.80319	6.68533	6.78068	30.8921	39.272	39.544
eePASSIGE	52.9168	36.8649	41.2774	9.25095	12.564	11.2044	5.24681	5.55337	5.9854	32.5854	45.0177	41.5328
PASTE	21.7364	14.7005	16.878	31.8025	36.1525	38.7379	7.10915	6.71506	4.98188	39.352	42.4319	39.4022
no PEmax, +eeBxb1	0	0	0	0.0306185	0.0249563	0.0263783	0.153092	0	0.395674	99.8163	99.975	99.5779
	CFTR, attB in genome
	% Integration			% Attachment site installation			%Indels			% WT amplicon
PASSIGE	10.7742	9.18054	8.61809	68.4427	71.8668	68.3417	7.50662	7.60298	8.29146	13.247	11.3497	14.7487
PASSIGE	39.9619	31.7226	35.2412	35.046	40.8135	36.2491	5.51855	6.68851	5.72354	19.4735	20.7753	22.7862
eePASSIGE	47.7057	43.6732	42.5035	27.3667	33.2116	35.911	4.54733	5.94487	5.4242	20.3803	17.1704	16.1613
PASTE	4.39297	6.29777	5.31129	34.1054	38.0923	38.6563	8.10703	7.15378	7.77348	53.3946	48.4561	48.2589
no PEmax, +eeBxb1	0	0	0	0.116959	0.0609385	0	0.194932	0.335161	0.367647	99.6881	99.6039	99.6324
	COL7A1, attP in genome
	% Integration			% Attachment site installation			%Indels			% WT amplicon
PASSIGE	4.91994	3.88802	4.24315	45.3566	45.8787	43.7902	4.89083	5.93572	4.17163	44.8326	44.2976	47.795
PASSIGE	22.3089	18.768	16.1549	23.5569	22.7258	22.2296	2.80811	3.03224	2.87049	51.3261	55.474	58.745
eePASSIGE	29.8046	22.7082	21.1695	13.8029	12.069	13.01	4.27524	2.9016	3.53581	52.1173	62.3213	62.2847
PASTE	3.16901	1.97152	1.88446	9.56573	9.93976	9.94748	1.58451	0.876232	1.17393	85.6808	87.2125	86.9941
no PEmax, +eeBxb1	0	0	0	0	0.0371885	0	0.0617284	0.0743771	0.146585	99.9383	99.8884	99.8534
	GBA1, attP in genome
	% Integration			% Attachment site installation			%Indels			% WT amplicon
PASSIGE	13.0077	11.396	9.55676	20.8483	21.5303	21.6383	3.13625	2.66585	3.31027	62.9563	64.3875	65.476
PASSIGE	29.7972	23.8136	20.3481	6.17785	6.27119	7.00473	2.24649	2.79661	1.95531	61.7785	67.1186	70.6919
eePASSIGE	31.6127	25.6532	22.4186	2.38829	3.13539	3.71326	2.97894	2.63658	2.36299	63.02	68.5748	71.5052
PASTE	7.06088	5.39568	5.51948	12.7495	10.2118	10.6761	1.84631	1.77858	2.00535	78.3433	82.6139	81.7609
no PEmax, +eeBxb1	0.0223864	0	0	0	0.0186602	0.0162946	0.0671592	0.186602	0.42366	99.9105	99.7947	99.56
	TRAC, attP in genome
	% Integration			% Attachment site installation			%Indels			% WT amplicon
PASSIGE	5.56622	4.59824	4.58045	45.6814	46.3539	41.5319	10.7006	8.96424	10.2002	38.0038	40.0372	43.6105
PASSIGE	22.4195	17.5148	22.5792	27.0255	25.1479	21.9457	8.43507	5.6213	7.78281	42.1199	51.4793	47.5566
eePASSIGE	37.7763	29.4413	27.1298	15.6062	14.4134	15.5926	8.23845	6.25698	7.60767	38.2451	49.7207	49.5756
PASTE	2.90544	1.67343	1.77515	25.4622	19.3205	19.1786	5.70523	5.37525	4.80334	65.8214	73.5294	74.243
no PEmax, +eeBxb1	0	0	0	0	0	0	0.0513084	0.0744602	0.247593	99.9487	99.9255	99.7524
ED Fig 6d: *Note: Blue shaded: Data plotted*
Locus	Edit	Cell line	% Attachment site installation						Fold-change in % att installation compared to PASTE
			PEmax			PASTE			PEmax
AAVS1	attP	HEK293T	89.3645	81.9275	86.4312	85.5824	82.3327	84.1564	1.04419	0.995079	1.02703
AAVS1	attB	HEK293T	84.4908	84.9102	88.2132	75.2505	71.5566	72.5965	1.12279	1.18662	1.21512
CCR5	attP	HEK293T	34.927	33.7745	34.5375	24.2022	24.7143	26.3054	1.44313	1.3666	1.31294
CCR5	attB	HEK293T	60.8091	61.472	60.6887	47.7024	43.3068	45.4355	1.27476	1.41945	1.33571
ACTB	attP	HEK293T	79.5007	74.2078	77.9213	63.8308	63.6872	63.9001	1.24549	1.16519	1.21942
ACTB	attB	HEK293T	67.4287	61.9494	66.5189	49.7706	50.2461	51.6865	1.35479	1.23292	1.28697
Rosa26	attP	N2a	10.563	9.37706	11.4614	2.77452	2.36644	2.91661	3.80715	3.96251	3.9297
Rosa26	attB	N2a	23.2197	24.5525	25.2208	11.4554	12.5715	12.8967	2.02697	1.95303	1.95559
GBA1	attP	HEK293T	40.9132	37.6749	39.015	25.4771	23.3616	21.5214	1.60588	1.61268	1.81285
GBA1	attB	HEK293T	46.7197	44.8826	60.3083	33.4559	32.6032	30.7873	1.39646	1.37663	1.95887
COL7A1	attP	HEK293T	58.3472	52.3025	54.8505	24.771	22.002	27.1285	2.35547	2.37717	2.02188
COL7A1	attB	HEK293T	64.0707	63.482	64.7721	29.5085	25.4918	26.612	2.17126	2.49029	2.43394
Smn1	attP	N2a	19.91	18.6294	19.4804	7.35323	8.13665	8.39181	2.70766	2.28956	2.32136
Smn1	attB	N2a	23.3657	23.566	24.3714	10.7392	10.5006	11.9062	2.17573	2.24424	2.04695
ALB	attP	HEK293T	71.9511	66.7936	70.7388	49.1224	43.4458	50.8965	1.46473	1.5374	1.38985
ALB	attB	HEK293T	70.3138	67.0099	64.0695	40.9501	36.4141	36.8877	1.71706	1.84022	1.73688
B2M	attP	HEK293T	71.0577	68.3533	63.476	57.9739	58.2761	59.9815	1.22568	1.17292	1.05826
B2M	attB	HEK293T	75.5955	69.4314	75.5458	76.4184	72.0731	71.405	0.989233	0.963348	1.05799
TRAC	attP	HEK293T	53.5994	48.6396	51.2547	27.6826	26.1527	27.4589	1.93621	1.85983	1.8666
TRAC	attB	HEK293T	63.6624	61.9251	59.3713	32.3848	26.2126	30.096	1.96581	2.36242	1.97273
CFTR	attP	HEK293T	30.7703	34.4056	35.198	7.10401	5.8372	8.1438	4.33139	5.89419	4.32206
CFTR	attB	HEK293T	86.6709	87.2054	89.3928	72.3459	68.9311	68.3405	1.19801	1.26511	1.30805
										AVERAGE:	1.87452

[truncated: 6 more sheets: ED Figure 7, ED Figure 8, ED Figure 9, ED Figure 10, Supplementary Note 3, Supplementary Note 4]
